# Supplementary material for: Crystal structure of 5-(furan-2-yl)-N-phenyl-1,3,4-oxa­diazol-2-amine
Source: Acta Crystallogr E Crystallogr Commun. 2015 Oct 24;71(Pt 11):o880–1. doi: 10.1107/S2056989015019453 (PMC4645015; doi:10.1107/S2056989015019453)
Supplement: Supplementary file 1 [file e-71-0o880-sup1.cif]

##############################################################################
#                                                                            #
# This CIF contains the data in a paper accepted for publication in          #
# Acta Crystallographica Section E. It conforms to the requirements of       #
# Notes for Authors for Acta Crystallographica Section E, and has been       #
# peer reviewed under the auspices of the IUCr Commission on Journals.       #
#                                                                            #
# Full details of the Crystallographic Information File format               #
# are given in the paper "The Crystallographic Information File (CIF):       #
# a New Standard Archive File for Crystallography" by S. R. Hall, F. H.      #
# Allen and I. D. Brown [Acta Cryst. (1991), A47, 655-685].                  #
#                                                                            #
# The current version of the core CIF dictionary is obtainable from          #
# ftp://ftp.iucr.org/pub/cif_core.dic.                                       #
#                                                                            #
# Software is freely available for graphical display of the structure(s)     #
# in this CIF. For information consult the CIF software page                 #
# http://www.iucr.org/resources/cif/software.                                #
#                                                                            #
# This file may be used for bona fide research purposes within the           #
# scientific community so long as proper attribution is given to the journal # 
# article from which it was obtained.                                        #
#                                                                            #
##############################################################################
data_I
_audit_creation_method     'SHELXL-2014/7'
_journal_date_recd_electronic     2015-10-10
_journal_date_accepted     2015-10-14
_journal_name_full     'Acta Crystallographica, Section E'
_journal_year     2015
_journal_volume     71
_journal_issue     11
_journal_page_first     o880
_journal_page_last     o881
_journal_paper_category     HO
_journal_paper_doi     10.1107/S2056989015019453
_journal_coeditor_code     HB7522
_publ_contact_author_name     'Bharty, Manoj K.'
_publ_contact_author_address
;
Department of Chemistry,
Banaras Hindu University
Varanasi 221 005, India
;
_publ_contact_author_email     manoj_vns2005@yahoo.co.in
_publ_contact_author_fax     '542 236-8127'
_publ_contact_author_phone     '542 670-2447'
_publ_section_title
;
Crystal structure of 5-(furan-2-yl)-<i>N</i>-phenyl-1,3,4-oxadiazol-2-amine
;
loop_
    _publ_author_name
    _publ_author_address
    'Paswan, Santosh'
;
Department of Chemistry,
Banaras Hindu University
Varanasi 221 005, India
;
    'Bharty, Manoj K.'
;
Department of Chemistry,
Banaras Hindu University
Varanasi 221 005, India
;
    'Kumari, Sanyucta'
;
Department of Chemistry,
Banaras Hindu University
Varanasi 221 005, India
;
    'Gupta, Sushil K.'
;
School of Studies in Chemistry
Jiwaji University
Gwalior 474 011, India
;
    'Singh, Nand K.'
;
Department of Chemistry
Banaras Hindu University
Varanasi 221 005, India
;
_publ_section_synopsis
;
X-ray structure of oxadiazole derivative from substituted thiosemicarbazide is
reported.
;
_database_code_depnum_ccdc_archive     'CCDC 1431289'
_chemical_name_systematic
;
5-(Furan-2-yl)-<i>N</i>-phenyl-1,3,4-oxadiazol-2-amine
;
_chemical_name_common     ?
_chemical_formula_moiety     'C12 H9 N3 O2'
_chemical_formula_sum     'C12 H9 N3 O2'
_chemical_formula_iupac     'C12 H9 N3 O2'
_chemical_formula_weight     227.22
_chemical_melting_point     ?
_shelx_space_group_comment
;
The symmetry employed for this shelxl refinement is uniquely defined
by the following loop, which should always be used as a source of
symmetry information in preference to the above space-group names.
They are only intended as comments.
;
_space_group_crystal_system     monoclinic
_space_group_name_H-M_alt     'P 21/n'
_space_group_name_Hall     '-P 2yn'
loop_
    _space_group_symop_operation_xyz
    'x, y, z'
    '-x+1/2, y+1/2, -z+1/2'
    '-x, -y, -z'
    'x-1/2, -y-1/2, z-1/2'
_cell_length_a     13.195(3)
_cell_length_b     5.6162(8)
_cell_length_c     14.958(3)
_cell_angle_alpha     90
_cell_angle_beta     107.00(2)
_cell_angle_gamma     90
_cell_volume     1060.0(3)
_cell_formula_units_Z     4
_cell_measurement_reflns_used     594
_cell_measurement_theta_min     3.1184
_cell_measurement_theta_max     28.9947
_cell_measurement_temperature     293(2)
_exptl_crystal_description     needle
_exptl_crystal_colour     colourless
_exptl_crystal_size_max     0.4
_exptl_crystal_size_mid     0.3
_exptl_crystal_size_min     0.15
_exptl_crystal_density_diffrn     1.424
_exptl_crystal_density_meas     ?
_exptl_crystal_density_method     'not measured'
_exptl_crystal_F_000     472
_exptl_absorpt_coefficient_mu     0.101
_exptl_absorpt_correction_type     multi-scan
_exptl_absorpt_process_details
;
(CrysAlis PRO; Agilent, 2011)
;
_shelx_estimated_absorpt_T_min     ?
_shelx_estimated_absorpt_T_max     ?
_exptl_absorpt_correction_T_min     0.94051
_exptl_absorpt_correction_T_max     1.00000
_exptl_special_details
;
;
_diffrn_ambient_temperature     293(2)
_diffrn_radiation_type     MoK\a
_diffrn_radiation_wavelength     0.71073
_diffrn_radiation_monochromator     graphite
_diffrn_measurement_device_type     'Agilent Xcalibur Eos'
_diffrn_measurement_method     '\w scans'
_diffrn_detector_area_resol_mean     16.0938
_diffrn_reflns_number     4305
_diffrn_reflns_av_R_equivalents     0.0393
_diffrn_reflns_theta_min     3.229
_diffrn_reflns_theta_max     29.059
_diffrn_reflns_theta_full     25.500
_diffrn_measured_fraction_theta_max     0.845
_diffrn_measured_fraction_theta_full     0.998
_diffrn_reflns_limit_h_min     -18
_diffrn_reflns_limit_h_max     13
_diffrn_reflns_limit_k_min     -7
_diffrn_reflns_limit_k_max     7
_diffrn_reflns_limit_l_min     -19
_diffrn_reflns_limit_l_max     17
_refine_special_details
;
Refinement on <i>F</i>^2^ for ALL reflections except those flagged by the user
for potential systematic errors. Weighted <i>R</i>-factors <i>wR</i> and all
goodnesses of fit <i>S</i> are based on <i>F</i>^2^, conventional
<i>R</i>-factors <i>R</i> are based on <i>F</i>, with <i>F</i> set to zero for
negative <i>F</i>^2^. The observed criterion of <i>F</i>^2^ > \s(<i>F</i>^2^)
is used only for calculating -<i>R</i>-factor-obs <i>etc</i>. and is not
relevant to the choice of reflections for refinement. <i>R</i>-factors based
on <i>F</i>^2^ are statistically about twice as large as those based on
<i>F</i>, and <i>R</i>-factors based on ALL data will be even larger.
;
_reflns_number_total     2405
_reflns_number_gt     1057
_reflns_threshold_expression     'I > 2\s(I)'
_refine_ls_structure_factor_coef     Fsqd
_refine_ls_matrix_type     full
_refine_ls_R_factor_all     0.1709
_refine_ls_R_factor_gt     0.0639
_refine_ls_wR_factor_gt     0.0965
_refine_ls_wR_factor_ref     0.1422
_refine_ls_goodness_of_fit_ref     1.014
_refine_ls_restrained_S_all     1.012
_refine_ls_number_reflns     2405
_refine_ls_number_parameters     174
_refine_ls_number_restraints     40
_refine_ls_hydrogen_treatment     mixed
_refine_ls_weighting_scheme     calc
_refine_ls_weighting_details
                      'w=1/[\s^2^(Fo^2^)+(0.0308P)^2^] where P=(Fo^2^+2Fc^2^)/3'
_atom_sites_solution_hydrogens     mixed
_atom_sites_solution_primary     direct
_atom_sites_solution_secondary     difmap
_refine_ls_shift/su_max     0.000
_refine_ls_shift/su_mean     0.000
_refine_diff_density_max     0.193
_refine_diff_density_min     -0.214
_refine_ls_extinction_method     none
_refine_ls_extinction_coef     .
loop_
    _atom_type_symbol
    _atom_type_description
    _atom_type_scat_dispersion_real
    _atom_type_scat_dispersion_imag
    _atom_type_scat_source
    'C' 'C' 0.0033 0.0016
                         'International Tables Vol C Tables 4.2.6.8 and 6.1.1.4'
    'H' 'H' 0.0000 0.0000
                         'International Tables Vol C Tables 4.2.6.8 and 6.1.1.4'
    'N' 'N' 0.0061 0.0033
                         'International Tables Vol C Tables 4.2.6.8 and 6.1.1.4'
    'O' 'O' 0.0106 0.0060
                         'International Tables Vol C Tables 4.2.6.8 and 6.1.1.4'
_computing_data_collection
;
CrysAlis PRO (Agilent, 2011)
;
_computing_cell_refinement
;
CrysAlis PRO (Agilent, 2011)
;
_computing_data_reduction
;
CrysAlis PRO (Agilent, 2011)
;
_computing_structure_solution
;
SHELXS2013 (Sheldrick, 2008)
;
_computing_structure_refinement
;
SHELXL2014 (Sheldrick, 2015)
;
_computing_molecular_graphics
;
SHELXTL (Sheldrick, 2008)
;
_computing_publication_material
;
SHELXTL (Sheldrick, 2008)
;
loop_
    _atom_site_type_symbol
    _atom_site_label
    _atom_site_fract_x
    _atom_site_fract_y
    _atom_site_fract_z
    _atom_site_U_iso_or_equiv
    _atom_site_adp_type
    _atom_site_calc_flag
    _atom_site_occupancy
    _atom_site_disorder_assembly
    _atom_site_disorder_group
    O O2 0.65450(17) 0.5460(3) 0.46696(13) 0.0425(6) Uani d 1 . .
    N N1 0.6233(2) 0.5577(4) 0.60530(17) 0.0463(7) Uani d 1 . .
    N N2 0.5682(2) 0.7470(4) 0.54975(17) 0.0445(7) Uani d 1 . .
    N N3 0.5544(2) 0.8799(4) 0.39788(17) 0.0449(7) Uani d 1 . .
    H H3N3 0.512(2) 1.014(5) 0.4150(19) 0.067(11) Uiso d 1 . .
    O O1 0.7733(7) 0.1580(16) 0.5086(4) 0.0560(14) Uani d 0.76(2) A 1
    C C1 0.8374(6) -0.0405(14) 0.5478(9) 0.057(2) Uani d 0.76(2) A 1
    H H1A 0.8716 -0.1392 0.5158 0.068 Uiso calc 0.76(2) A 1
    C C2 0.8412(7) -0.0643(15) 0.6370(8) 0.062(2) Uani d 0.76(2) A 1
    H H2A 0.8780 -0.1815 0.6776 0.074 Uiso calc 0.76(2) A 1
    C C3 0.7797(8) 0.1194(18) 0.6598(6) 0.0470(17) Uani d 0.76(2) A 1
    H H3A 0.7692 0.1477 0.7177 0.056 Uiso calc 0.76(2) A 1
    C C4 0.740(2) 0.244(4) 0.5812(9) 0.0395(13) Uani d 0.76(2) A 1
    O O1A 0.790(3) 0.093(5) 0.5177(17) 0.0560(14) Uani d 0.24(2) A 2
    C C1A 0.844(3) -0.073(5) 0.587(2) 0.057(2) Uani d 0.24(2) A 2
    H H1AA 0.8868 -0.1956 0.5766 0.068 Uiso calc 0.24(2) A 2
    C C2A 0.826(3) -0.029(5) 0.6672(18) 0.062(2) Uani d 0.24(2) A 2
    H H2AA 0.8545 -0.1113 0.7226 0.074 Uiso calc 0.24(2) A 2
    C C3A 0.755(3) 0.163(6) 0.655(2) 0.0470(17) Uani d 0.24(2) A 2
    H H3AA 0.7244 0.2242 0.6989 0.056 Uiso calc 0.24(2) A 2
    C C4A 0.741(8) 0.238(13) 0.568(3) 0.0395(13) Uani d 0.24(2) A 2
    C C5 0.6717(3) 0.4467(5) 0.5543(2) 0.0411(8) Uani d 1 . .
    C C6 0.5901(3) 0.7321(5) 0.4705(2) 0.0409(8) Uani d 1 . .
    C C7 0.5742(3) 0.8830(5) 0.3105(2) 0.0408(8) Uani d 1 . .
    C C8 0.5304(3) 1.0704(5) 0.2521(2) 0.0515(9) Uani d 1 . .
    H H8A 0.4916 1.1860 0.2722 0.062 Uiso calc 1 . .
    C C9 0.5436(3) 1.0878(6) 0.1647(2) 0.0627(11) Uani d 1 . .
    H H9A 0.5129 1.2139 0.1259 0.075 Uiso calc 1 . .
    C C10 0.6013(3) 0.9215(6) 0.1342(2) 0.0607(11) Uani d 1 . .
    H H10A 0.6097 0.9332 0.0748 0.073 Uiso calc 1 . .
    C C11 0.6470(3) 0.7360(6) 0.1925(2) 0.0593(10) Uani d 1 . .
    H H11A 0.6876 0.6238 0.1727 0.071 Uiso calc 1 . .
    C C12 0.6330(3) 0.7158(5) 0.2798(2) 0.0518(9) Uani d 1 . .
    H H12A 0.6633 0.5889 0.3183 0.062 Uiso calc 1 . .
loop_
    _atom_site_aniso_label
    _atom_site_aniso_U_11
    _atom_site_aniso_U_22
    _atom_site_aniso_U_33
    _atom_site_aniso_U_12
    _atom_site_aniso_U_13
    _atom_site_aniso_U_23
    O2 0.0432(14) 0.0445(12) 0.0412(12) 0.0048(11) 0.0147(11) 0.0035(9)
    N1 0.0496(18) 0.0517(15) 0.0372(15) -0.0012(15) 0.0123(14) -0.0020(12)
    N2 0.0463(18) 0.0501(16) 0.0384(15) 0.0039(14) 0.0146(14) 0.0015(12)
    N3 0.0511(19) 0.0456(16) 0.0418(16) 0.0102(14) 0.0192(15) 0.0040(12)
    O1 0.061(3) 0.044(4) 0.065(2) 0.017(3) 0.022(2) 0.006(2)
    C1 0.049(3) 0.036(3) 0.081(6) 0.014(2) 0.014(4) 0.012(4)
    C2 0.060(4) 0.064(3) 0.055(5) 0.001(3) 0.007(4) 0.014(4)
    C3 0.043(5) 0.048(4) 0.042(2) 0.017(3) -0.001(3) 0.017(2)
    C4 0.042(2) 0.043(2) 0.035(4) -0.0025(17) 0.013(5) -0.002(4)
    O1A 0.061(3) 0.044(4) 0.065(2) 0.017(3) 0.022(2) 0.006(2)
    C1A 0.049(3) 0.036(3) 0.081(6) 0.014(2) 0.014(4) 0.012(4)
    C2A 0.060(4) 0.064(3) 0.055(5) 0.001(3) 0.007(4) 0.014(4)
    C3A 0.043(5) 0.048(4) 0.042(2) 0.017(3) -0.001(3) 0.017(2)
    C4A 0.042(2) 0.043(2) 0.035(4) -0.0025(17) 0.013(5) -0.002(4)
    C5 0.042(2) 0.0453(18) 0.0321(17) -0.0056(17) 0.0056(16) 0.0040(14)
    C6 0.039(2) 0.0412(18) 0.0430(19) -0.0004(16) 0.0122(16) -0.0018(15)
    C7 0.041(2) 0.0437(18) 0.0377(18) -0.0019(17) 0.0112(16) 0.0004(14)
    C8 0.062(2) 0.0446(19) 0.052(2) 0.0121(18) 0.023(2) 0.0051(16)
    C9 0.079(3) 0.062(2) 0.052(2) 0.020(2) 0.026(2) 0.0165(17)
    C10 0.073(3) 0.070(2) 0.047(2) 0.010(2) 0.030(2) 0.0091(18)
    C11 0.070(3) 0.061(2) 0.056(2) 0.013(2) 0.033(2) -0.0006(18)
    C12 0.058(2) 0.0509(19) 0.051(2) 0.0180(19) 0.0230(19) 0.0114(16)
_geom_special_details
;
All e.s.d.'s (except the e.s.d. in the dihedral angle between two l.s. planes)
are estimated using the full covariance matrix. The cell e.s.d.'s are taken
into account individually in the estimation of e.s.d.'s in distances, angles
and torsion angles; correlations between e.s.d.'s in cell parameters are only
used when they are defined by crystal symmetry. An approximate (isotropic)
treatment of cell e.s.d.'s is used for estimating e.s.d.'s involving l.s.
planes.
;
loop_
    _geom_bond_atom_site_label_1
    _geom_bond_atom_site_label_2
    _geom_bond_site_symmetry_2
    _geom_bond_distance
    _geom_bond_publ_flag
    O2 C6 . 1.358(3) ?
    O2 C5 . 1.376(3) ?
    N1 C5 . 1.290(4) ?
    N1 N2 . 1.413(3) ?
    N2 C6 . 1.302(4) ?
    N3 C6 . 1.339(3) ?
    N3 C7 . 1.406(4) ?
    N3 H3N3 . 1.02(3) ?
    O1 C4 . 1.375(6) ?
    O1 C1 . 1.418(6) ?
    C1 C2 . 1.328(7) ?
    C1 H1A . 0.9300 ?
    C2 C3 . 1.414(7) ?
    C2 H2A . 0.9300 ?
    C3 C4 . 1.337(6) ?
    C3 H3A . 0.9300 ?
    C4 C5 . 1.433(8) ?
    O1A C4A . 1.387(16) ?
    O1A C1A . 1.418(16) ?
    C1A C2A . 1.321(16) ?
    C1A H1AA . 0.9300 ?
    C2A C3A . 1.397(16) ?
    C2A H2AA . 0.9300 ?
    C3A C4A . 1.335(16) ?
    C3A H3AA . 0.9300 ?
    C4A C5 . 1.46(2) ?
    C7 C12 . 1.379(4) ?
    C7 C8 . 1.382(4) ?
    C8 C9 . 1.371(4) ?
    C8 H8A . 0.9300 ?
    C9 C10 . 1.365(4) ?
    C9 H9A . 0.9300 ?
    C10 C11 . 1.379(4) ?
    C10 H10A . 0.9300 ?
    C11 C12 . 1.376(4) ?
    C11 H11A . 0.9300 ?
    C12 H12A . 0.9300 ?
loop_
    _geom_angle_atom_site_label_1
    _geom_angle_atom_site_label_2
    _geom_angle_atom_site_label_3
    _geom_angle_site_symmetry_1
    _geom_angle_site_symmetry_3
    _geom_angle
    _geom_angle_publ_flag
    C6 O2 C5 . . 101.9(2) ?
    C5 N1 N2 . . 105.9(2) ?
    C6 N2 N1 . . 105.9(3) ?
    C6 N3 C7 . . 130.2(3) ?
    C6 N3 H3N3 . . 110.1(16) ?
    C7 N3 H3N3 . . 119.5(16) ?
    C4 O1 C1 . . 103.9(5) ?
    C2 C1 O1 . . 109.7(5) ?
    C2 C1 H1A . . 125.1 ?
    O1 C1 H1A . . 125.1 ?
    C1 C2 C3 . . 108.3(5) ?
    C1 C2 H2A . . 125.9 ?
    C3 C2 H2A . . 125.9 ?
    C4 C3 C2 . . 106.1(5) ?
    C4 C3 H3A . . 127.0 ?
    C2 C3 H3A . . 127.0 ?
    C3 C4 O1 . . 112.1(6) ?
    C3 C4 C5 . . 135.8(8) ?
    O1 C4 C5 . . 112.1(8) ?
    C4A O1A C1A . . 102.0(14) ?
    C2A C1A O1A . . 110.6(15) ?
    C2A C1A H1AA . . 124.7 ?
    O1A C1A H1AA . . 124.7 ?
    C1A C2A C3A . . 108.7(16) ?
    C1A C2A H2AA . . 125.6 ?
    C3A C2A H2AA . . 125.6 ?
    C4A C3A C2A . . 105.5(16) ?
    C4A C3A H3AA . . 127.3 ?
    C2A C3A H3AA . . 127.3 ?
    C3A C4A O1A . . 112.9(16) ?
    C3A C4A C5 . . 107(2) ?
    O1A C4A C5 . . 140(3) ?
    N1 C5 O2 . . 113.1(3) ?
    N1 C5 C4 . . 126.5(5) ?
    O2 C5 C4 . . 120.3(5) ?
    N1 C5 C4A . . 134.6(14) ?
    O2 C5 C4A . . 112.2(13) ?
    N2 C6 N3 . . 125.4(3) ?
    N2 C6 O2 . . 113.2(3) ?
    N3 C6 O2 . . 121.4(3) ?
    C12 C7 C8 . . 118.7(3) ?
    C12 C7 N3 . . 125.2(3) ?
    C8 C7 N3 . . 116.1(3) ?
    C9 C8 C7 . . 120.7(3) ?
    C9 C8 H8A . . 119.6 ?
    C7 C8 H8A . . 119.6 ?
    C10 C9 C8 . . 120.6(3) ?
    C10 C9 H9A . . 119.7 ?
    C8 C9 H9A . . 119.7 ?
    C9 C10 C11 . . 119.2(3) ?
    C9 C10 H10A . . 120.4 ?
    C11 C10 H10A . . 120.4 ?
    C12 C11 C10 . . 120.5(3) ?
    C12 C11 H11A . . 119.8 ?
    C10 C11 H11A . . 119.8 ?
    C11 C12 C7 . . 120.3(3) ?
    C11 C12 H12A . . 119.9 ?
    C7 C12 H12A . . 119.9 ?
loop_
    _geom_torsion_atom_site_label_1
    _geom_torsion_atom_site_label_2
    _geom_torsion_atom_site_label_3
    _geom_torsion_atom_site_label_4
    _geom_torsion_site_symmetry_1
    _geom_torsion_site_symmetry_2
    _geom_torsion_site_symmetry_3
    _geom_torsion_site_symmetry_4
    _geom_torsion
    _geom_torsion_publ_flag
    C5 N1 N2 C6 . . . . -0.7(3) ?
    C4 O1 C1 C2 . . . . -0.7(18) ?
    O1 C1 C2 C3 . . . . -0.2(11) ?
    C1 C2 C3 C4 . . . . 1.1(19) ?
    C2 C3 C4 O1 . . . . -2(3) ?
    C2 C3 C4 C5 . . . . 179(3) ?
    C1 O1 C4 C3 . . . . 1(3) ?
    C1 O1 C4 C5 . . . . -179.2(18) ?
    C4A O1A C1A C2A . . . . 1(7) ?
    O1A C1A C2A C3A . . . . 2(5) ?
    C1A C2A C3A C4A . . . . -5(7) ?
    C2A C3A C4A O1A . . . . 6(10) ?
    C2A C3A C4A C5 . . . . -177(5) ?
    C1A O1A C4A C3A . . . . -5(9) ?
    C1A O1A C4A C5 . . . . -180(12) ?
    N2 N1 C5 O2 . . . . 0.2(3) ?
    N2 N1 C5 C4 . . . . 178.7(18) ?
    N2 N1 C5 C4A . . . . -180(7) ?
    C6 O2 C5 N1 . . . . 0.3(3) ?
    C6 O2 C5 C4 . . . . -178.3(17) ?
    C6 O2 C5 C4A . . . . -180(5) ?
    C3 C4 C5 N1 . . . . -5(5) ?
    O1 C4 C5 N1 . . . . 175.9(13) ?
    C3 C4 C5 O2 . . . . 173(3) ?
    O1 C4 C5 O2 . . . . -6(3) ?
    C3A C4A C5 N1 . . . . -2(12) ?
    O1A C4A C5 N1 . . . . 173(9) ?
    C3A C4A C5 O2 . . . . 178(5) ?
    O1A C4A C5 O2 . . . . -7(15) ?
    N1 N2 C6 N3 . . . . -179.4(3) ?
    N1 N2 C6 O2 . . . . 0.9(3) ?
    C7 N3 C6 N2 . . . . 178.8(3) ?
    C7 N3 C6 O2 . . . . -1.5(5) ?
    C5 O2 C6 N2 . . . . -0.7(3) ?
    C5 O2 C6 N3 . . . . 179.6(3) ?
    C6 N3 C7 C12 . . . . 4.1(5) ?
    C6 N3 C7 C8 . . . . -175.8(3) ?
    C12 C7 C8 C9 . . . . 1.1(5) ?
    N3 C7 C8 C9 . . . . -178.9(3) ?
    C7 C8 C9 C10 . . . . -0.8(6) ?
    C8 C9 C10 C11 . . . . -0.4(6) ?
    C9 C10 C11 C12 . . . . 1.3(6) ?
    C10 C11 C12 C7 . . . . -0.9(6) ?
    C8 C7 C12 C11 . . . . -0.3(5) ?
    N3 C7 C12 C11 . . . . 179.8(3) ?
loop_
    _geom_hbond_atom_site_label_D
    _geom_hbond_atom_site_label_H
    _geom_hbond_atom_site_label_A
    _geom_hbond_site_symmetry_A
    _geom_hbond_distance_DH
    _geom_hbond_distance_HA
    _geom_hbond_distance_DA
    _geom_hbond_angle_DHA
    N3 H3N3 N2 3_676 1.02(3) 1.87(3) 2.892(3) 178(2)
    C12 H12A O2 . 0.93 2.27 2.892(4) 123
    C9 H9A Cg1 4_555 0.93 3.00 3.653(4) 129
    C2 H2A Cg4 4_464 0.93 2.93 3.664(5) 137
_shelx_hkl_file
;
   0   0   3   -0.38    0.58
   0   0  -3    0.11    0.58
   0   0  -4    0.66    0.66
   0   0   4    0.68    0.79
   0   0   5    0.33    0.40
   0   0  -5   -0.15    0.76
   0   0  -6   16.15    2.87
   0   0  -7   -0.30    1.01
   0   0  -8   21.86    3.91
   0   0  -9   -1.32    1.58
   0   0 -10   19.51    4.23
   0   0 -11    0.04    1.86
   0   0 -12    4.13    1.86
   0   0 -13   -0.47    2.11
   0   0 -14   19.27    5.16
   0   0 -15    0.33    1.65
   0   0 -16    0.85    1.39
   0   0 -17   -1.48    2.60
   0   0 -18    0.78    2.12
   0   1   0    0.11    0.69
   0   1   1   12.17    1.52
   0   1  -1   12.79    1.17
   0  -1   1   10.59    1.05
   0  -1  -1   12.25    1.60
   0  -1   1   12.16    1.16
   0   1  -1   12.55    1.59
   0   1  -2  160.59    4.72
   0  -1   2  165.22    4.78
   0  -1   2  164.12    5.01
   0   1   2  164.44    5.62
   0   1  -2  161.29    4.98
   0  -1  -2  166.40    5.66
   0   1  -3   51.40    3.48
   0  -1   3   45.80    3.22
   0  -1  -3   56.79    4.19
   0   1  -3   50.33    3.20
   0  -1  -3   54.23    3.31
   0   1   3   49.24    3.11
   0  -1   3   52.11    3.27
   0  -1   4    1.42    0.60
   0   1  -4    0.67    0.65
   0   1  -4    0.99    0.91
   0  -1  -4    0.38    0.33
   0  -1  -4   -0.13    0.64
   0  -1   4    0.77    0.48
   0  -1  -5   39.22    2.75
   0  -1   5   37.54    3.79
   0  -1  -5   37.45    4.17
   0   1  -5   44.53    3.90
   0   1  -5   36.48    3.85
   0   1  -6   46.42    3.27
   0  -1  -6   43.58    4.96
   0   1  -6   48.61    4.56
   0   1  -6   48.94    4.89
   0  -1  -6   49.63    2.99
   0   1  -7    0.81    0.49
   0   1  -7    5.57    2.10
   0  -1  -7    3.72    1.45
   0  -1  -8   -1.19    1.77
   0   1  -8    0.97    0.58
   0   1  -8    2.77    1.49
   0   1  -9    6.85    1.24
   0  -1  -9    8.55    2.75
   0   1  -9    7.90    2.61
   0  -1 -10    0.94    0.75
   0   1 -10    1.99    0.71
   0   1 -10    2.15    1.48
   0   1 -11   41.37    6.30
   0  -1 -11   40.20    6.49
   0  -1 -12    6.88    2.82
   0   1 -12    8.30    3.38
   0  -1 -13    8.48    3.14
   0   1 -13    5.86    3.01
   0  -1 -14   40.01    7.41
   0   1 -14   39.66    7.22
   0  -1 -15    4.38    2.88
   0   1 -15    5.10    2.83
   0  -1 -16    5.24    3.08
   0   1 -16    1.96    1.60
   0  -1 -17    2.18    2.40
   0   1 -17   -1.69    2.31
   0   1 -18    4.50    2.99
   0  -2   0   23.44    2.45
   0   2   0   20.41    2.90
   0   2   1    1.14    0.78
   0  -2   1    3.50    1.03
   0   2  -1    1.62    0.89
   0   2  -2    7.43    1.32
   0  -2   2   10.16    1.44
   0  -2   2   10.00    1.56
   0   2   2   10.58    2.17
   0   2  -2    7.42    1.91
   0   2  -3  102.87    4.90
   0  -2   3  107.61    5.07
   0  -2   3  105.15    4.96
   0   2  -3  101.96    6.63
   0   2   3  112.84    6.76
   0  -2   4  130.72    6.29
   0   2   4  122.16    7.03
   0   2  -4  120.51    7.29
   0  -2   4  127.95    6.08
   0  -2  -4  121.29    7.37
   0   2  -4  121.21    6.17
   0   2  -4  129.70    5.98
   0  -2  -5  191.90    9.97
   0   2   5  181.54    8.52
   0  -2   5  175.41    7.75
   0  -2   5  185.90    8.29
   0   2  -5  177.55    8.86
   0   2  -5  175.77    8.21
   0   2  -5  182.97    7.79
   0   2  -6   -0.34    0.90
   0  -2  -6    0.50    0.64
   0   2  -6    0.47    0.67
   0   2  -6    1.29    0.93
   0  -2   6   -0.16    0.63
   0   2  -7   42.55    4.85
   0  -2  -7   43.07    5.63
   0   2  -7   39.24    4.21
   0   2  -8   42.71    4.44
   0   2  -8   37.62    5.01
   0  -2  -8   47.30    6.08
   0  -2  -9   38.09    5.67
   0   2  -9   31.82    3.72
   0   2  -9   31.65    4.73
   0   2 -10   22.46    3.19
   0  -2 -10   21.76    4.64
   0   2 -10   25.18    4.48
   0  -2 -11   16.06    4.11
   0   2 -11   21.20    3.07
   0   2 -11   27.77    5.33
   0   2 -12    0.32    0.88
   0  -2 -12    0.83    1.50
   0   2 -13    5.55    2.64
   0  -2 -13    3.44    2.29
   0  -2 -14    8.67    3.51
   0   2 -14   12.13    3.38
   0   2 -15   -0.04    1.10
   0  -2 -15   -1.31    1.95
   0   2 -16   -0.08    1.66
   0  -2 -16    1.51    2.38
   0   2 -17    0.94    1.76
   0  -2 -17    0.13    2.48
   0   2 -18   -0.53    1.22
   0  -3   0    0.55    0.60
   0   3   0    1.57    1.59
   0   3   1  178.85   10.66
   0  -3   1  183.10    7.93
   0   3  -1  183.67   10.95
   0  -3   2    3.11    1.06
   0  -3   2    3.26    0.96
   0   3  -2    2.32    1.47
   0   3   2    2.61    1.47
   0  -3   3    0.22    0.35
   0   3  -3    0.63    0.33
   0  -3   3    0.34    0.63
   0   3  -3    0.62    1.27
   0   3   3   -0.79    1.05
   0   3   4   13.03    3.03
   0  -3   4   14.81    2.22
   0  -3   4   16.95    2.42
   0   3  -4   12.46    2.12
   0  -3  -4   13.11    2.76
   0   3  -4   14.23    3.06
   0   3  -5    6.24    2.20
   0  -3   5    4.95    1.44
   0   3  -5    5.71    1.58
   0  -3   5    7.67    1.97
   0  -3  -5    7.04    2.27
   0   3   5    4.59    1.69
   0   3   6   97.84    7.93
   0  -3   6   98.67    6.48
   0   3  -6  103.84    8.42
   0   3  -6  107.18    7.00
   0  -3  -6  102.21    8.43
   0   3  -6  100.91    6.54
   0   3  -7    5.76    1.90
   0  -3  -7    6.81    2.61
   0   3  -7    6.58    1.99
   0  -3   7    4.41    1.57
   0   3  -8   57.28    6.29
   0   3  -8   52.92    5.79
   0  -3  -8   53.68    6.90
   0   3  -9    0.00    0.73
   0   3  -9    1.34    0.99
   0   3 -10   17.82    3.62
   0   3 -10   16.54    3.56
   0  -3 -10   10.33    3.45
   0   3 -11   10.46    2.39
   0  -3 -11    5.88    2.85
   0   3 -11    8.01    3.00
   0   3 -12    4.46    2.06
   0  -3 -12    2.58    2.39
   0  -3 -13    2.73    1.65
   0   3 -13    3.42    1.86
   0  -3 -14    6.28    3.07
   0   3 -14    3.77    2.77
   0   3 -15   -2.82    2.46
   0  -3 -15    0.32    1.41
   0   3 -16    6.94    3.24
   0  -3 -16   10.05    4.30
   0   3 -17   -8.84    3.80
   0  -4   0    3.25    1.20
   0   4   0    2.67    2.09
   0  -4  -1    0.37    0.87
   0   4   1    1.22    1.27
   0  -4   1    5.23    1.81
   0   4  -1    5.81    2.60
   0   4   2   34.41    5.72
   0   4  -2   30.32    5.07
   0  -4   2   32.82    3.14
   0  -4   2   36.26    4.10
   0  -4  -3    5.45    1.90
   0   4  -3    4.93    2.23
   0  -4   3    5.48    1.29
   0  -4   3    6.94    1.78
   0   4   3    7.14    2.65
   0  -4  -4   22.44    3.76
   0   4   4   26.36    4.72
   0   4  -4   19.97    4.36
   0  -4   4   25.01    3.16
   0   4   5   35.25    5.64
   0  -4  -5   36.60    5.00
   0   4  -5   33.35    5.47
   0  -4   5   34.75    3.91
   0  -4   6   23.95    3.31
   0   4  -6   23.22    4.54
   0   4   6   24.81    4.85
   0  -4  -6   24.25    4.50
   0  -4  -7   26.32    4.78
   0  -4   7   37.03    4.25
   0   4  -7   30.38    5.40
   0  -4  -8   25.79    4.96
   0   4  -8   22.87    4.83
   0  -4   8   23.25    3.54
   0  -4  -9   22.85    4.85
   0   4  -9   17.72    4.06
   0   4 -10   10.23    3.10
   0  -4 -10   12.77    3.95
   0   4 -11   16.67    3.85
   0   4 -11   18.57    4.29
   0  -4 -11   14.48    4.50
   0  -4 -12   11.99    4.14
   0  -4 -13    0.36    1.43
   0  -4 -14    0.38    1.31
   0  -4 -15   11.07    4.21
   0   5   0    0.51    1.50
   0  -5   0    0.18    1.07
   0  -5   1    3.50    1.50
   0   5  -1    6.66    2.98
   0  -5  -1    5.11    2.17
   0   5   1    2.06    1.78
   0   5  -2   14.97    3.88
   0   5   2   15.77    4.42
   0  -5  -2   12.02    2.59
   0  -5   2   20.98    3.36
   0  -5  -2   16.18    3.59
   0  -5  -3   -1.20    1.82
   0   5  -3   -1.34    2.17
   0   5   3   -2.13    1.77
   0  -5  -3    1.39    1.05
   0  -5  -4   10.43    2.74
   0   5   4   12.51    3.97
   0   5  -4    8.99    3.10
   0   5   5    0.02    1.03
   0  -5  -5    0.12    1.04
   0   5  -5    1.28    1.31
   0  -5  -6   12.82    3.50
   0   5   6   10.75    3.70
   0   5  -6   13.26    4.12
   0  -5  -7    0.04    1.23
   0   5  -7    1.51    1.91
   0  -5  -8    0.51    1.00
   0   5  -8    2.27    2.28
   0   5  -9    4.30    2.93
   0  -5  -9    1.65    1.54
   0   5 -10   -0.73    1.83
   0  -5 -10   -1.13    0.84
   0  -5 -11   -0.38    1.64
   0   5 -11    1.91    2.06
   0  -5 -12   -2.66    2.13
   0  -5 -13    0.27    2.02
   0  -5 -14    1.89    1.27
   0   6   0   60.48    9.45
   0   6  -1   16.49    4.95
   0   6   1   21.95    5.70
   0   6  -2    0.53    1.55
   0   6   2    0.10    1.39
   0   6   3    1.61    1.41
   0   6  -3    2.02    2.21
   0  -6  -4   -0.36    1.07
   0   6   4    1.97    1.14
   0   6  -4    3.30    2.64
   0  -6  -5    3.98    2.02
   0   6   5    4.09    2.26
   0   6  -5    9.05    3.63
   0   6  -6    4.99    2.63
   0   6  -7    9.50    3.93
   0   6  -8    0.97    0.91
   0   6  -9    2.15    1.88
   0   6 -10    3.75    2.88
   0   7   0    3.61    2.97
   0   7  -1    5.03    3.28
   0   7   1    8.11    4.12
   0   7  -2    1.22    2.06
   0   7   2    3.85    3.43
   1   0 -18   -1.05    1.81
   1   0 -17   -0.13    1.66
   1   0 -16   -0.94    2.01
   1   0 -15   14.31    4.31
   1   0 -14   -1.66    2.37
   1   0 -13   63.05    8.53
   1   0 -12    1.08    1.42
   1   0 -11   95.88    9.43
   1   0 -10   -0.68    1.49
   1   0  -9   19.14    3.80
   1   0  -8   -0.01    0.84
   1   0  -7  479.44   16.34
   1   0  -6   -1.65    1.05
   1   0  -5   -0.27    0.67
   1   0  -5   -0.19    0.51
   1   0  -4    0.40    0.57
   1   0  -4    0.76    0.54
   1   0  -3 2895.45   25.43
  -1   0   3 2902.53   26.14
   1   0  -3 2883.94   26.52
  -1   0  -2   -0.29    0.53
   1   0   2   -0.25    0.45
  -1   0  -3   93.58    5.35
   1   0   3   93.95    5.27
  -1   0  -4    0.05    0.59
   1   0   4    0.36    0.80
  -1   0  -5   24.64    3.45
  -1   0  -6    0.63    1.26
  -1   0  -7  178.44   10.62
  -1   0  -8    1.11    1.15
  -1   0  -9   24.08    4.69
  -1   0 -10    1.96    1.39
  -1   0 -11   42.70    6.80
  -1   0 -12    1.50    1.37
  -1   0 -13   21.48    5.16
  -1   0 -14   -1.61    1.29
  -1   0 -15   20.58    5.95
  -1   0 -16   -0.84    1.70
  -1   0 -17    3.64    3.06
   1  -1 -18    3.00    2.34
   1   1 -18   -1.39    1.71
   1  -1 -17   -2.37    2.20
   1   1 -17    2.02    1.96
   1  -1 -16    6.25    2.90
   1   1 -16   14.06    4.23
   1   1 -15    0.60    1.89
   1  -1 -15    4.01    2.41
   1   1 -14    9.82    4.16
   1  -1 -14    6.69    3.07
   1  -1 -13   13.63    3.80
   1   1 -13   15.50    4.35
   1  -1 -12   10.19    3.16
   1   1 -12    5.01    1.82
   1   1 -11    4.96    2.60
   1  -1 -11    3.86    1.88
   1   1 -10   37.97    5.76
   1  -1 -10   31.70    5.50
   1  -1  -9    0.88    1.40
   1   1  -9    1.11    1.22
   1  -1  -8  306.56   14.86
   1   1  -8  303.29   13.50
   1   1  -7    2.00    0.71
   1   1  -7    1.49    1.21
   1  -1  -7    2.86    1.44
   1   1  -6   11.87    1.63
   1   1  -6   11.14    2.29
   1  -1  -6   12.58    2.57
  -1  -1   6   10.23    2.15
   1   1  -6   11.84    2.30
  -1  -1   6   12.40    2.49
  -1   1   6   13.28    1.50
   1  -1  -5   19.64    3.07
  -1   1   5   19.60    1.86
  -1  -1   5   18.24    2.53
   1   1  -5   21.38    2.18
  -1  -1   5   16.30    2.53
   1   1  -5   20.48    2.73
   1   1  -5   19.44    2.61
  -1  -1   4   68.58    4.18
   1   1  -4   69.26    3.92
  -1  -1   4   71.19    4.71
   1   1  -4   63.29    3.99
  -1   1   4   65.74    3.55
   1   1  -4   70.20    4.60
   1   1  -3    7.22    1.30
  -1  -1   3    7.62    1.47
   1   1  -3    7.95    1.42
  -1  -1   3    8.08    1.19
   1   1  -3    6.87    1.03
  -1  -1   3    7.66    1.34
   1   1  -2  138.66    5.34
  -1  -1   2  145.66    5.59
   1   1  -2  136.17    3.50
  -1  -1   2  140.80    5.31
   1   1  -2  139.63    5.54
  -1  -1   2  137.77    3.53
   1   1  -1   59.78    3.70
   1   1  -1   63.52    3.39
  -1  -1   1   60.64    3.31
  -1  -1   1   60.14    3.67
   1   1   0   13.02    1.82
  -1  -1   0   14.00    1.80
  -1  -1   0   10.66    1.51
  -1  -1  -1  238.53    5.90
  -1  -1  -1  243.96    7.43
   1   1   1  239.53    6.01
   1  -1   1  238.39    6.60
  -1  -1  -2 1194.94   16.60
   1   1   2 1200.47   16.60
  -1   1  -2 1180.17   11.05
  -1   1  -2 1157.25   16.63
   1  -1   2 1210.02   16.53
  -1  -1  -2 1200.93   16.58
   1   1   3    0.46    0.65
   1  -1   3    1.18    0.78
  -1   1  -3    4.77    1.00
  -1  -1  -3    1.15    0.69
  -1   1  -3    1.70    0.82
  -1  -1  -3    1.20    0.85
  -1   1  -4   10.70    1.69
  -1   1  -4   12.42    2.19
  -1  -1  -4    7.28    1.80
  -1  -1  -4   10.95    1.57
   1   1   4    9.38    1.99
   1  -1   4    9.19    1.92
   1  -1   5   -0.92    1.11
  -1   1  -5    0.97    0.71
  -1  -1  -5    0.19    0.30
  -1   1  -5    0.36    0.76
  -1  -1  -5    0.16    0.68
  -1  -1  -6   29.51    2.67
  -1  -1  -6   26.30    3.86
  -1   1  -6   33.20    4.29
  -1   1  -6   30.34    3.61
  -1  -1  -7   24.32    2.44
  -1  -1  -7   21.83    3.74
  -1   1  -7   24.47    3.86
  -1  -1  -8  101.56    8.81
  -1  -1  -8  104.52    4.92
  -1   1  -8  113.90    8.97
  -1  -1  -9   20.88    4.09
  -1   1  -9   22.98    4.30
  -1  -1  -9   20.79    2.13
  -1  -1 -10   15.99    1.74
  -1   1 -10   19.98    4.30
  -1  -1 -10   16.93    4.25
  -1  -1 -11  124.67   11.52
  -1   1 -11  108.92   10.52
  -1   1 -11  112.93    5.34
  -1   1 -12   26.39    5.40
  -1  -1 -12   30.68    6.00
  -1   1 -13   19.12    4.76
  -1  -1 -13   12.75    4.36
  -1  -1 -14    5.17    2.87
  -1   1 -14    5.31    2.90
  -1  -1 -15   21.51    6.13
  -1   1 -15   16.36    5.08
  -1  -1 -16   -4.05    2.78
  -1   1 -16   -0.27    1.15
  -1  -1 -17    3.46    2.88
  -1   1 -17    0.68    2.59
   1   2 -18    0.60    1.24
   1  -2 -17    0.31    1.32
   1   2 -17    0.18    1.43
   1   2 -16    1.69    2.31
   1  -2 -16    0.92    2.27
   1  -2 -15    2.35    1.77
   1   2 -15    0.20    1.11
   1  -2 -14    2.70    2.25
   1   2 -14   -0.85    2.05
   1  -2 -13   10.43    3.56
   1   2 -13    9.20    3.15
   1  -2 -12    2.25    2.49
   1   2 -12    6.20    2.78
   1  -2 -11   65.69    8.40
   1   2 -11   59.36    7.16
   1   2 -10   49.94    4.70
   1  -2 -10   42.41    6.57
   1   2 -10   52.29    6.21
   1   2  -9    4.08    1.42
   1  -2  -9    1.17    0.81
   1   2  -9    4.90    2.21
   1  -2  -8   72.77    7.49
  -1  -2   8   78.61    6.84
   1   2  -8   78.56    5.89
   1   2  -8   76.25    6.63
  -1   2   7    3.97    1.38
   1  -2  -7    2.28    1.38
  -1  -2   7    1.43    0.76
   1   2  -7    3.59    1.33
   1   2  -7    3.53    1.31
  -1   2   6  180.19    8.42
   1   2  -6  195.31    8.80
   1  -2  -6  192.51   10.93
  -1  -2   6  193.39    9.39
   1   2  -6  197.32    9.36
  -1  -2   6  186.00    8.57
   1   2  -6  189.15    9.19
   1   2  -5   35.83    3.34
  -1  -2   5   35.01    3.30
   1   2  -5   31.55    3.79
  -1  -2   5   39.57    4.16
  -1   2   5   37.72    3.89
   1   2  -5   36.67    3.79
   1   2  -4  209.88    7.02
  -1   2   4  198.40    9.07
   1   2  -4  217.67    8.74
  -1  -2   4  216.89    7.02
   1   2  -4  209.62    9.57
  -1  -2   4  222.77    8.75
  -1  -2   3   44.42    2.58
   1   2  -3   40.99    4.21
  -1  -2   3   41.02    3.56
  -1   2   3   44.77    4.29
   1   2  -3   47.88    3.86
  -1  -2   2  101.05    3.10
  -1   2   2  103.76    6.54
   1   2  -2   96.09    6.47
   1   2  -2  107.22    5.58
  -1  -2   2  106.91    6.65
  -1  -2   2  106.50    5.63
   1   2  -1    1.32    0.84
  -1  -2   1    1.19    0.92
  -1  -2   1   -0.22    0.79
  -1  -2   0  131.31    6.59
  -1  -2   0  139.86    7.58
   1   2   0  126.04    7.43
  -1  -2  -1  169.70    8.39
   1  -2   1  177.70    4.98
   1   2   1  166.32    8.47
  -1  -2  -1  171.08    5.99
   1   2   2  244.98   10.32
   1  -2   2  252.78    5.70
   1  -2   2  252.96    8.40
  -1  -2  -2  251.44    8.50
  -1  -2  -2  247.10   10.16
  -1   2  -2  243.40    5.71
   1  -2   3    6.17    1.05
  -1   2  -3    7.49    1.11
  -1  -2  -3    5.41    1.49
   1  -2   3    6.18    1.37
  -1  -2  -3    7.19    1.68
  -1   2  -4   22.20    2.23
  -1   2  -4   20.07    2.90
  -1  -2  -4   26.25    3.35
   1  -2   4   22.40    2.27
  -1  -2  -4   17.35    2.91
   1  -2   4   18.26    2.67
  -1   2  -5    0.19    0.52
  -1  -2  -5    0.64    0.43
  -1   2  -5    0.52    0.80
  -1  -2  -5   -0.46    1.10
  -1  -2  -6   11.11    2.55
  -1   2  -6    7.08    2.01
  -1   2  -6    8.23    1.74
  -1  -2  -7    0.32    1.02
  -1   2  -7   -0.49    1.13
  -1   2  -7    0.00    0.70
  -1   2  -8    3.88    1.91
  -1  -2  -8    1.28    1.27
  -1   2  -9   18.40    3.78
  -1  -2  -9   15.18    3.83
  -1   2  -9   20.81    3.18
  -1   2 -10    7.27    1.89
  -1   2 -10   11.76    3.30
  -1  -2 -10    9.95    3.04
  -1   2 -11   10.96    3.69
  -1   2 -11    5.57    1.52
  -1  -2 -11    5.09    2.79
  -1  -2 -12   45.72    7.47
  -1   2 -12   65.49    8.68
  -1  -2 -13   -0.47    1.79
  -1   2 -13    1.24    1.41
  -1  -2 -14    2.52    3.12
  -1   2 -14   -1.47    2.21
  -1  -2 -15    4.91    3.29
  -1   2 -15   -0.42    2.47
  -1   2 -16    9.41    3.82
  -1  -2 -16    8.33    3.91
  -1   2 -17    0.67    1.72
   1   3 -16    1.53    1.39
   1  -3 -16   -0.55    2.09
   1  -3 -15    5.85    2.85
   1   3 -15    5.76    2.56
   1   3 -14    0.94    1.26
   1  -3 -14   -0.42    1.12
   1  -3 -13   32.60    6.56
   1   3 -13   33.58    5.90
   1  -3 -12    3.01    1.71
   1   3 -12    2.93    1.99
   1  -3 -11   38.24    6.59
   1   3 -11   39.84    5.71
   1   3 -11   43.38    5.40
   1   3 -10    5.23    2.03
   1  -3 -10    5.15    2.56
   1   3 -10    2.15    1.56
   1   3  -9    4.00    1.80
  -1  -3   9   -0.58    1.12
   1   3  -9    0.78    0.70
   1  -3  -9    1.02    1.73
   1  -3  -8    7.57    2.94
  -1  -3   8    9.09    2.59
  -1   3   8    6.91    2.19
   1   3  -8   10.37    2.81
   1   3  -8    5.78    1.61
   1   3  -7    0.00    0.85
   1   3  -7   -0.74    0.84
  -1   3   7    0.79    1.15
  -1  -3   7    1.39    1.22
   1  -3  -7    0.24    1.57
  -1  -3   6    3.31    1.40
   1  -3  -6    2.13    1.41
   1   3  -6    2.22    0.67
  -1  -3   6    3.24    0.95
  -1   3   6    2.33    1.25
   1   3  -6    1.37    1.03
  -1   3   5   12.27    2.82
  -1  -3   5   10.89    1.78
   1   3  -5   11.37    2.89
   1   3  -5   10.71    2.15
  -1  -3   5   12.52    2.38
   1   3  -4   36.98    3.90
  -1   3   4   33.05    4.55
  -1  -3   4   28.79    3.48
  -1  -3   4   31.60    2.65
   1   3  -4   29.73    4.34
  -1  -3   3   70.80    5.41
   1   3  -3   60.21    4.91
  -1  -3   3   68.85    3.39
   1   3  -3   66.81    6.70
  -1   3   3   57.04    5.97
  -1   3   2   17.59    3.39
  -1  -3   2   18.95    1.64
  -1  -3   2   21.00    2.98
   1   3  -2   15.55    3.20
   1   3  -1    9.54    2.66
  -1  -3   1   11.65    2.35
  -1   3   1    5.94    1.88
  -1   3   0   29.33    4.40
   1   3   0   41.99    5.29
   1  -3   0   36.36    3.34
  -1  -3   0   37.68    4.12
   1   3   1   38.43    4.97
  -1   3  -1   32.89    4.76
   1  -3   1   35.08    3.01
  -1  -3  -1   33.53    3.06
  -1   3  -2    3.75    1.57
  -1  -3  -2    5.16    1.40
   1   3   2    6.54    2.16
   1  -3   2    3.83    1.20
   1  -3   2    6.63    1.33
  -1  -3  -3  249.79   10.43
   1   3   3  240.61   12.59
  -1   3  -3  240.48   12.68
   1  -3   3  248.80    9.62
   1  -3   3  250.72    7.47
  -1   3  -4   13.96    1.80
  -1   3  -4   13.85    3.25
   1  -3   4   12.67    1.77
   1  -3   4   15.18    2.59
  -1  -3  -4   15.60    2.92
   1   3   4   12.63    2.98
  -1   3  -5   20.70    3.78
   1  -3   5   27.18    2.77
  -1   3  -5   28.71    2.88
  -1  -3  -5   26.45    3.95
  -1  -3  -6   -0.65    1.53
  -1   3  -6   -0.07    1.31
  -1   3  -6    0.65    0.46
  -1  -3  -7   30.77    4.97
  -1   3  -7   37.35    5.21
  -1   3  -7   30.97    3.59
  -1   3  -7   33.68    4.66
  -1   3  -8   -0.01    1.21
  -1  -3  -8    0.80    0.91
  -1   3  -8    0.29    1.03
  -1   3  -9    1.99    1.26
  -1   3  -9    0.98    0.76
  -1  -3  -9    5.28    2.76
  -1  -3 -10    2.50    1.53
  -1   3 -10    1.39    1.75
  -1   3 -10    2.95    1.71
  -1   3 -11   14.54    3.95
  -1   3 -11    9.38    2.50
  -1  -3 -11    4.96    1.93
  -1  -3 -12   -1.17    1.87
  -1   3 -12    2.41    1.84
  -1  -3 -13    4.40    2.75
  -1   3 -13    8.00    3.30
  -1  -3 -14    6.24    3.64
  -1   3 -14   16.43    4.56
  -1   3 -15    3.82    2.72
  -1  -3 -15   -0.15    1.42
  -1  -3 -16    1.44    1.35
  -1   3 -16    1.59    2.53
  -1   3 -17    0.25    2.67
   1  -4 -15    7.85    4.39
   1  -4 -14   16.94    5.60
   1  -4 -13   -0.83    1.46
   1  -4 -12    1.02    1.11
   1   4 -11   32.60    5.59
   1  -4 -11   42.77    7.30
   1   4 -10    2.82    1.54
   1  -4 -10    1.41    1.80
   1  -4  -9   31.39    5.78
  -1  -4   9   33.09    4.71
   1   4  -9   30.68    5.49
   1   4  -8   11.46    3.51
   1  -4  -8   10.77    3.21
  -1   4   8   10.25    3.08
  -1  -4   8   12.53    2.92
  -1  -4   7    5.20    1.76
   1  -4  -7    4.41    2.48
  -1   4   7    3.52    2.24
   1   4  -7    6.37    2.47
  -1  -4   6    3.41    1.80
   1  -4  -6    2.40    1.73
   1   4  -6    0.43    0.92
  -1   4   6    1.11    1.57
  -1   4   5    4.14    1.85
   1   4  -5   11.43    3.16
  -1  -4   5    8.04    2.11
  -1  -4   4    3.42    1.45
   1   4  -4    1.36    1.47
  -1   4   4    0.91    0.97
  -1   4   3   91.38    9.01
   1   4  -3   97.56    9.42
  -1  -4   3   94.76    4.12
  -1  -4   3   96.56    7.10
   1   4  -2    9.16    2.88
  -1  -4   2    9.56    1.31
  -1   4   2   10.02    2.92
  -1  -4   2   14.00    2.71
  -1  -4   1   15.40    2.99
   1   4  -1   13.56    3.62
  -1   4   1   14.93    3.83
   1  -4  -1   11.94    2.46
  -1  -4   0   38.75    4.89
  -1  -4   0   35.42    3.15
   1   4   0   24.00    4.65
   1  -4   0   31.40    3.70
  -1   4   0   33.45    5.56
  -1  -4  -1   11.79    2.82
  -1   4  -1   14.80    3.83
   1   4   1   16.19    4.01
   1  -4   1   14.46    2.40
  -1  -4  -1   14.04    2.23
   1  -4   2    4.28    1.34
   1  -4   2    3.73    1.10
   1   4   2    0.41    1.63
  -1   4  -2    3.81    2.31
  -1  -4  -2    5.05    1.91
  -1  -4  -2    4.46    1.46
   1  -4   3    1.10    0.69
  -1   4  -3    0.99    1.02
   1   4   3    1.42    1.31
  -1  -4  -3    2.64    1.39
   1  -4   3    1.22    1.14
  -1  -4  -4    4.46    1.52
   1  -4   4    5.88    1.33
  -1   4  -4    8.17    2.89
   1   4   4    4.79    2.46
  -1   4  -5    0.65    1.04
  -1  -4  -5    0.04    0.81
   1  -4   5    0.56    0.47
  -1  -4  -6    4.53    1.93
   1  -4   6    3.76    1.25
  -1   4  -6    3.60    1.71
  -1   4  -7   14.69    3.67
  -1  -4  -7    9.71    3.13
  -1   4  -8   -1.07    1.37
  -1  -4  -8    2.12    1.80
  -1  -4  -9    3.11    2.31
  -1   4  -9    1.87    1.61
  -1   4 -10   -0.30    0.79
  -1  -4 -10    0.30    1.76
  -1   4 -11   -0.01    1.10
  -1  -4 -11    1.17    1.46
  -1   4 -12   -1.16    1.89
  -1  -4 -12    4.03    2.67
  -1  -4 -13    0.83    1.37
  -1  -4 -14    1.95    2.11
  -1  -4 -15    3.49    2.88
   1  -5 -14    2.21    1.85
   1  -5 -13    6.58    3.21
   1  -5 -12   -0.04    1.93
   1  -5 -11    0.00    1.86
   1   5 -11    0.44    1.43
   1   5 -10    5.38    3.44
   1  -5 -10   -5.60    2.73
   1  -5  -9    8.01    3.14
   1   5  -9    8.27    3.12
  -1   5   8    1.72    1.54
   1  -5  -8    2.90    2.01
   1   5  -8    2.16    1.93
   1   5  -7   52.59    8.15
  -1   5   7   67.43    8.94
   1  -5  -7   55.57    7.37
   1   5  -6    4.49    2.27
  -1   5   6    4.38    2.76
   1  -5  -6    6.23    2.29
   1  -5  -5   10.88    3.14
   1   5  -5    8.74    3.14
  -1   5   5   14.19    4.24
   1   5  -4    0.31    1.06
  -1   5   4    0.33    1.73
  -1  -5   4    0.13    1.27
  -1   5   3   10.48    3.55
  -1  -5   3   14.77    3.09
   1   5  -3   12.57    3.83
   1   5  -2    6.07    2.35
  -1   5   2    4.40    2.18
   1  -5  -2    5.51    1.80
  -1  -5   2    3.53    1.39
   1  -5  -1   12.87    2.90
   1   5  -1    8.37    3.27
  -1  -5   1    9.54    2.59
  -1   5   1   11.07    3.41
   1   5   0   50.32    7.81
  -1   5   0   45.78    7.31
  -1  -5   0   46.51    5.90
   1  -5   0   51.74    5.35
   1   5   1   33.92    6.52
  -1  -5  -1   31.56    5.08
  -1   5  -1   24.43    5.41
  -1  -5  -2    4.86    2.25
   1   5   2    4.29    2.03
  -1   5  -2   -0.30    1.31
   1   5   3    6.33    2.78
  -1  -5  -3    6.65    2.37
  -1   5  -3    2.69    2.03
  -1  -5  -4    3.04    1.43
  -1   5  -4    2.25    1.92
  -1   5  -5    1.44    1.79
  -1  -5  -5    1.73    0.99
  -1   5  -6    5.50    2.62
  -1  -5  -6   10.73    2.91
  -1   5  -7   -1.54    2.02
  -1  -5  -7    1.37    1.16
  -1  -5  -8    5.33    2.62
  -1   5  -8    1.64    1.63
  -1   5  -9   -0.13    0.84
  -1  -5  -9   -0.16    0.73
  -1   5 -10    0.48    0.92
  -1  -5 -10   -0.51    1.32
  -1   5 -11    2.67    1.92
  -1  -5 -11    4.39    2.52
  -1  -5 -12   -0.24    1.57
  -1  -5 -13    3.05    2.97
  -1  -5 -14    3.57    2.44
   1   6  -9    0.37    1.33
   1   6  -8    0.83    1.86
  -1   6   7   11.18    4.38
   1   6  -7   11.76    4.02
   1   6  -6    2.17    2.53
  -1   6   6    1.18    2.24
  -1   6   5    1.90    1.65
   1   6  -5    3.55    2.72
   1   6  -4    1.78    2.71
  -1   6   4    3.29    2.34
  -1   6   3   19.44    5.20
   1   6  -3   21.87    5.73
   1   6  -2    3.10    2.76
  -1   6   2   -2.18    1.96
  -1   6   1    1.33    1.65
   1   6  -1    0.52    1.70
  -1   6   0   -0.03    1.52
   1   6   0   -1.36    2.34
   1   6   1    2.75    2.24
  -1   6  -1    2.51    2.40
  -1  -6  -2    4.96    2.08
   1   6   2    5.99    3.42
  -1   6  -2    9.76    4.33
  -1   6  -3   -0.97    2.16
  -1  -6  -3   -2.96    1.90
  -1   6  -4    1.32    2.16
  -1  -6  -4    2.43    2.15
  -1   6  -5   -1.50    2.35
  -1  -6  -5   -0.96    1.94
  -1   6  -6    8.23    3.66
  -1  -6  -6    8.72    3.62
  -1   6  -7   -6.33    3.29
  -1   6  -8    2.66    2.65
  -1   6  -9   -0.22    1.24
  -1   6 -10    1.56    1.82
  -1   7   5   -0.49    2.25
  -1   7   4    1.97    2.74
  -1   7   3    0.04    2.06
  -1   7   2    4.42    3.84
  -1   7   1   -0.61    2.04
  -1   7   0    2.39    2.24
  -1   7  -1   -4.53    3.13
   2   0 -18    1.69    1.84
   2   0 -17    3.17    2.90
   2   0 -16    0.46    1.07
   2   0 -15   -0.75    1.61
   2   0 -14  110.84   11.68
   2   0 -13   -1.82    1.77
   2   0 -12   37.94    6.05
   2   0 -11    0.37    1.51
   2   0 -10   89.83    8.59
   2   0  -9   -1.58    1.79
   2   0  -8    5.28    1.99
   2   0  -7   -1.35    1.50
   2   0  -6  742.50   18.55
  -2   0   5   -0.20    0.97
   2   0  -5    1.02    1.11
   2   0  -4   24.32    3.10
  -2   0   4   16.27    2.36
  -2   0   3    1.39    1.01
   2   0  -3   -0.13    0.48
   2   0  -2  475.32    9.94
  -2   0   2  459.86    9.81
   2   0  -1    0.26    0.39
   2   0   0   29.32    2.11
   2   0   1    0.39    0.44
  -2   0  -1    0.62    0.69
  -2   0  -2  461.10   11.36
   2   0   2  466.70   11.42
  -2   0  -3    1.61    0.68
   2   0   3   -0.30    0.52
   2   0   4   43.48    4.30
  -2   0  -4   36.37    4.02
  -2   0  -5   -0.76    0.86
  -2   0  -6   12.38    2.73
  -2   0  -7    1.12    0.81
  -2   0  -8   62.36    6.96
  -2   0  -9    0.13    1.14
  -2   0 -10   44.20    6.62
  -2   0 -11    3.74    2.33
  -2   0 -12    7.48    3.18
  -2   0 -13    2.37    2.64
  -2   0 -14   -0.84    1.80
  -2   0 -15   -0.44    1.86
  -2   0 -16    7.02    3.73
  -2   0 -17    0.00    1.68
   2   1 -19    0.73    1.28
   2   1 -18    5.43    3.54
   2  -1 -18    3.16    3.35
   2   1 -17   -0.95    2.59
   2  -1 -17    1.26    3.28
   2   1 -16    2.27    1.36
   2  -1 -16    3.56    2.20
   2  -1 -15    3.50    2.77
   2   1 -15    6.01    2.98
   2  -1 -14   14.55    4.35
   2   1 -14   12.87    4.14
   2   1 -13   12.25    3.49
   2  -1 -13   11.88    3.79
   2  -1 -12   -0.15    1.24
   2   1 -12    1.60    1.63
   2  -1 -11    8.90    3.22
   2   1 -11    4.02    2.13
   2  -1 -10   37.48    5.79
   2   1 -10   26.11    4.46
   2   1  -9   26.85    4.19
   2  -1  -9   24.58    4.37
   2   1  -8   36.07    4.57
  -2   1   8   35.85    2.31
   2  -1  -8   36.62    5.13
  -2  -1   8   36.27    4.83
   2   1  -7   12.54    2.38
  -2  -1   7   13.88    2.93
   2  -1  -7   17.88    3.40
  -2   1   7   14.06    1.57
   2   1  -6   19.64    2.85
  -2  -1   6   16.44    3.05
  -2  -1   6   16.11    1.99
   2   1  -5    6.29    1.55
  -2  -1   5    9.74    2.16
  -2  -1   5    7.07    1.32
   2   1  -5   10.33    2.14
   2  -1  -5    8.16    1.81
  -2  -1   4   19.33    2.75
   2   1  -4   17.59    2.03
   2  -1  -4   17.79    2.43
  -2  -1   4   18.14    2.19
   2   1  -4   19.31    2.60
  -2  -1   3  202.61    7.90
  -2  -1   3  202.33    7.28
   2   1  -3  200.27    7.79
   2  -1  -3  207.24    7.72
   2   1  -3  200.25    5.51
  -2  -1   2    6.04    1.47
   2   1  -2    4.53    0.99
   2  -1  -2    4.86    1.03
   2  -1  -1 1233.76   12.78
   2   1  -1 1236.74   17.73
  -2  -1   1 1206.37   17.75
   2   1   0 1638.07   14.47
  -2  -1   0 1647.69   21.23
  -2  -1   0 1660.50   14.29
  -2  -1  -1  494.65    9.89
   2   1   1  503.43    9.93
   2  -1   1  488.78   11.47
   2   1   2   35.67    3.12
  -2  -1  -2   36.92    3.23
  -2   1  -2   34.28    3.28
   2  -1   2   31.94    3.16
   2   1   3  562.88   14.05
  -2  -1  -3  572.17   14.37
   2  -1   3  564.40   14.38
  -2   1  -3  566.91   14.73
  -2   1  -4  265.37   10.86
  -2  -1  -4  251.08   10.59
   2   1   4  257.93   10.63
   2  -1   4  266.89   10.81
  -2   1  -5  171.57    9.37
  -2  -1  -5  180.59    9.74
  -2  -1  -6   73.52    6.71
  -2   1  -6   80.56    7.05
  -2  -1  -7  267.76   13.78
  -2   1  -7  258.97   13.26
  -2   1  -8   -1.25    1.54
  -2  -1  -8   -0.48    1.40
  -2   1  -9   -0.85    0.73
  -2  -1  -9    0.01    0.27
  -2  -1  -9    1.13    1.96
  -2   1 -10   10.46    3.17
  -2  -1 -10    6.26    1.35
  -2  -1 -10    5.53    2.63
  -2   1 -11    2.52    0.92
  -2  -1 -11    2.68    2.08
  -2   1 -12   54.29    8.15
  -2  -1 -12   59.19    8.64
  -2   1 -13   18.98    4.96
  -2  -1 -13   16.96    4.81
  -2   1 -14    1.77    2.55
  -2  -1 -14   -0.41    1.66
  -2   1 -15    4.30    2.67
  -2  -1 -15    5.58    3.39
  -2  -1 -16    2.09    2.72
  -2   1 -16   -2.11    1.52
  -2   1 -17   -1.78    2.04
   2   2 -19   -0.13    1.84
   2   2 -18   -0.21    1.20
   2   2 -17    0.11    1.85
   2  -2 -17   -3.00    3.06
   2  -2 -16   -0.74    1.81
   2   2 -16   -2.47    2.18
   2   2 -15    1.72    1.88
   2  -2 -15    3.78    1.81
   2   2 -14   13.26    3.91
   2  -2 -14   17.24    5.15
   2  -2 -13    3.57    1.81
   2   2 -13    4.18    2.54
   2  -2 -12   20.13    4.67
   2   2 -12   29.40    5.27
   2   2 -11  103.33    9.23
   2  -2 -11   94.72   10.12
   2   2 -10   55.20    6.26
   2  -2 -10   60.20    7.67
  -2  -2  10   58.71    6.84
   2  -2  -9   75.35    8.16
   2   2  -9   82.31    7.19
  -2  -2   9   82.74    7.72
  -2   2   9   94.35    5.85
  -2  -2   8   13.44    3.06
   2  -2  -8   13.95    3.38
   2   2  -8   12.28    2.62
  -2   2   8   14.13    2.35
  -2  -2   7   27.13    4.01
   2   2  -7   26.38    3.41
  -2   2   7   26.83    3.26
  -2   2   6  114.83    6.72
   2   2  -6  111.58    7.12
  -2  -2   6  117.69    7.79
   2   2  -6  113.15    6.22
   2   2  -5   47.29    4.63
  -2  -2   5   44.08    4.57
   2   2  -5   36.61    4.14
   2   2  -5   42.89    3.28
   2   2  -4   30.63    3.57
   2   2  -4   25.99    2.12
   2   2  -4   32.07    3.92
  -2  -2   4   27.46    3.52
   2   2  -3   43.96    4.06
  -2  -2   3   49.63    4.40
   2   2  -3   41.17    4.40
   2   2  -2  156.64    8.52
   2   2  -2  158.90    7.68
  -2  -2   2  156.97    7.77
  -2  -2   1   74.19    5.26
  -2  -2   0    0.07    0.63
  -2  -2   0    0.36    0.32
  -2  -2  -1    7.82    1.33
  -2  -2  -2   91.54    5.22
   2  -2   2   94.62    5.95
  -2  -2  -3  149.02    7.59
   2  -2   3  150.77    7.91
   2   2   3  152.92    7.68
  -2   2  -3  149.97    3.99
  -2   2  -4   -0.58    0.51
  -2   2  -4    0.67    0.85
  -2  -2  -4   -1.08    0.90
  -2   2  -5   10.81    1.69
  -2  -2  -5   11.50    2.69
  -2   2  -5   10.69    2.57
  -2  -2  -6   13.21    2.88
  -2   2  -6   15.91    2.48
  -2   2  -6   13.39    3.12
  -2   2  -7    1.27    0.96
  -2   2  -7    0.00    0.78
  -2  -2  -7    0.95    0.81
  -2  -2  -8   45.89    6.30
  -2   2  -8   53.36    6.42
  -2  -2  -9    0.03    0.80
  -2   2  -9    1.14    1.57
  -2   2 -10    0.21    1.05
  -2  -2 -10   -0.16    1.59
  -2   2 -11   -0.49    1.06
  -2   2 -11    2.31    1.14
  -2   2 -12   29.43    6.03
  -2  -2 -12   22.50    5.35
  -2   2 -13    5.06    2.67
  -2  -2 -13    3.22    1.45
  -2   2 -14   -1.23    1.33
  -2  -2 -14    2.72    2.95
  -2  -2 -15    4.95    3.58
  -2   2 -15    3.72    1.93
  -2  -2 -16   -2.41    2.25
  -2   2 -16   -0.38    1.14
  -2   2 -17    0.88    1.93
   2  -3 -16   -2.60    3.00
   2   3 -16    2.97    2.16
   2   3 -15    0.57    1.97
   2  -3 -15   -1.10    1.65
   2   3 -14   -0.60    1.83
   2  -3 -14    2.34    2.02
   2   3 -13    7.19    2.60
   2  -3 -13   13.00    4.25
   2   3 -12    0.58    1.53
   2  -3 -12    1.87    1.29
   2   3 -11    3.07    1.85
   2  -3 -11    0.44    1.15
  -2   3  10   -0.11    0.68
  -2  -3  10    0.10    1.45
   2  -3 -10   -0.63    1.85
   2   3 -10    0.84    0.94
   2   3  -9    1.75    1.30
  -2   3   9    0.31    0.64
   2  -3  -9   -1.67    2.07
  -2  -3   9    3.79    2.16
  -2   3   8    1.58    1.19
   2   3  -8    2.72    1.08
   2   3  -8    1.37    0.75
   2  -3  -8    2.48    1.59
  -2  -3   8    1.77    1.32
  -2  -3   7   33.58    4.66
   2   3  -7   33.07    3.55
   2   3  -7   29.24    4.52
  -2  -3   7   35.45    3.66
  -2   3   7   35.60    4.74
  -2  -3   6    3.09    1.51
   2   3  -6    1.37    0.91
  -2   3   6    2.25    1.41
   2   3  -6    0.80    0.89
  -2   3   5   13.58    2.89
   2   3  -5   13.60    3.19
  -2  -3   5   14.45    2.60
   2   3  -4   59.20    6.40
  -2   3   4   64.63    6.33
  -2  -3   4   71.56    6.06
  -2   3   3   24.80    4.02
  -2  -3   3   30.91    4.04
   2   3  -3   26.99    4.41
   2   3  -2   59.76    6.53
  -2  -3   2   61.43    5.52
   2   3  -1   16.37    3.49
  -2  -3   1   12.19    2.75
   2   3   0   18.49    3.67
  -2  -3   0   18.91    1.78
  -2  -3   0   17.10    2.99
   2  -3   0   20.83    2.17
   2  -3   1   67.39    3.31
  -2  -3  -1   73.30    4.32
  -2  -3  -1   70.47    6.34
   2  -3   2   19.80    1.49
  -2  -3  -2   23.96    2.87
   2  -3   3   23.84    1.54
  -2  -3  -3   32.37    3.80
  -2  -3  -4  104.15    7.35
  -2   3  -4   98.17    3.64
  -2   3  -5   33.10    2.59
  -2  -3  -5   28.11    4.21
  -2   3  -6   -0.82    0.56
  -2  -3  -6    0.31    0.87
  -2   3  -7    1.28    0.88
  -2  -3  -7    0.30    1.03
  -2   3  -8   69.08    7.52
  -2  -3  -8   65.14    7.67
  -2  -3  -9    0.03    0.97
  -2   3  -9   -0.87    0.91
  -2  -3 -10   74.91    9.12
  -2   3 -10   79.07    7.79
  -2   3 -10   81.60    9.04
  -2   3 -11    1.11    2.26
  -2  -3 -11    3.04    2.08
  -2   3 -11    0.87    1.02
  -2   3 -12    2.71    2.19
  -2  -3 -12   -0.61    2.38
  -2   3 -13    2.30    2.47
  -2  -3 -13   -0.69    1.60
  -2   3 -14    6.00    3.00
  -2  -3 -14    4.51    2.38
  -2   3 -15   -0.79    1.47
  -2  -3 -15    2.65    2.82
  -2   3 -16    0.02    1.21
  -2   3 -17    1.31    1.72
   2  -4 -15   -1.02    1.69
   2  -4 -14   -2.71    2.23
   2  -4 -13   -1.58    2.13
   2  -4 -12    2.70    2.36
   2  -4 -11    5.40    2.64
  -2  -4  11    3.21    1.73
   2  -4 -10   30.01    5.96
  -2   4  10   26.48    4.91
  -2  -4  10   24.12    4.46
  -2   4   9    2.64    1.56
   2  -4  -9    2.19    1.76
   2   4  -9    2.33    2.14
  -2  -4   9    3.66    2.00
   2   4  -8   -0.92    1.69
  -2  -4   8    1.28    1.90
   2  -4  -8    1.46    1.78
  -2   4   8   -0.09    0.96
  -2  -4   7    2.33    1.96
   2   4  -7    0.43    1.76
   2  -4  -7   -0.29    1.03
  -2   4   7   -0.70    1.35
   2   4  -6   20.32    4.61
  -2  -4   6   15.59    3.28
  -2   4   6   15.27    3.72
   2   4  -5   22.37    4.60
  -2  -4   5   18.31    3.30
  -2   4   5   14.50    3.71
  -2  -4   4   10.30    2.68
  -2   4   4   12.42    3.41
   2   4  -4    7.08    2.53
   2   4  -3   36.82    5.81
  -2   4   3   30.76    5.34
  -2  -4   3   44.25    5.30
   2   4  -2   52.43    7.16
  -2   4   2   47.59    6.53
  -2  -4   2   48.32    5.64
  -2   4   1   28.59    5.15
  -2  -4   1   39.00    5.09
   2   4  -1   37.32    6.00
   2  -4  -1   45.01    4.29
   2  -4   0    2.22    0.91
  -2   4   0    0.92    1.72
  -2  -4   0    3.59    1.55
   2   4   0    0.31    1.70
  -2  -4   0    3.33    0.87
  -2  -4  -1   37.09    5.23
  -2  -4  -1   34.41    3.22
   2  -4   1   33.80    3.01
  -2   4  -1   32.59    5.45
   2  -4   2    0.02    0.29
  -2   4  -2    0.55    1.50
  -2  -4  -2   -1.63    1.72
  -2  -4  -2    0.14    0.82
  -2   4  -3   29.73    5.56
   2  -4   3   20.95    1.84
  -2  -4  -3   20.69    3.15
  -2  -4  -4   18.77    3.23
  -2   4  -4   17.54    4.11
  -2   4  -5    1.11    1.52
  -2  -4  -5    2.37    1.43
  -2   4  -6   22.13    4.76
  -2  -4  -6   20.68    3.97
  -2   4  -7   32.02    5.69
  -2  -4  -7   31.90    5.23
  -2   4  -8   24.53    4.97
  -2  -4  -8   24.19    4.91
  -2   4  -9    2.94    1.91
  -2  -4  -9    0.39    1.21
  -2  -4 -10    0.47    1.50
  -2   4 -10    0.94    0.84
  -2   4 -11    4.73    2.43
  -2  -4 -11    0.38    0.76
  -2  -4 -12    3.39    2.44
  -2  -4 -13    7.43    3.92
  -2  -4 -14    2.62    3.25
   2  -5 -14   -0.46    1.25
   2  -5 -13    2.95    2.36
   2  -5 -12    4.55    2.70
   2  -5 -11    0.76    1.36
   2  -5 -10    2.77    1.85
  -2   5  10    1.29    1.51
   2  -5  -9   -0.28    1.56
  -2   5   9    0.72    0.97
   2   5  -8    8.70    3.52
  -2   5   8    6.02    2.53
   2  -5  -8    6.87    2.65
   2  -5  -7    8.01    3.06
  -2   5   7    3.42    1.93
   2   5  -7    9.13    3.61
   2   5  -6    0.35    1.39
  -2  -5   6    0.17    1.22
  -2   5   6   -1.00    1.78
  -2   5   5    0.93    1.73
   2   5  -5    2.19    2.01
  -2  -5   5    3.27    1.86
  -2  -5   4    7.71    2.65
  -2   5   4    4.60    2.72
   2   5  -4    2.50    1.63
   2   5  -3    0.43    1.27
  -2  -5   3   -1.07    1.04
  -2   5   3   -0.46    1.82
  -2  -5   2   -0.95    1.88
  -2   5   2   -0.88    2.75
   2  -5  -2   -0.37    0.60
  -2  -5   1   23.52    4.36
   2  -5  -1   25.58    3.64
  -2   5   1   23.26    5.39
   2   5  -1   28.46    5.96
   2   5   0    7.23    3.24
  -2   5   0    1.96    0.91
  -2  -5   0    3.26    2.06
  -2   5  -1   42.19    7.18
  -2  -5  -1   44.47    6.38
  -2   5  -2   10.65    3.63
  -2  -5  -2   12.55    3.69
  -2   5  -3    2.73    1.80
  -2  -5  -3    0.78    1.08
  -2   5  -4   21.44    5.15
  -2  -5  -4   18.82    4.56
  -2   5  -5    0.24    1.65
  -2   5  -6    3.69    2.30
  -2  -5  -6    5.41    2.47
  -2   5  -7    2.89    2.51
  -2  -5  -7    2.10    1.73
  -2  -5  -8    7.30    2.70
  -2   5  -8    1.89    2.58
  -2  -5  -9    2.28    1.15
  -2   5  -9    0.90    0.88
  -2  -5 -10   -0.09    0.79
  -2   5 -10   -0.47    1.31
  -2  -5 -11    2.59    2.33
  -2  -5 -12    8.95    3.72
  -2  -5 -13    1.75    1.80
  -2   6   9    2.07    1.83
  -2   6   8    2.25    2.07
  -2   6   7    4.97    3.16
  -2   6   6    2.70    2.26
  -2   6   5   -1.50    1.91
  -2   6   4    5.49    3.01
  -2   6   3   -0.52    1.67
  -2   6   2    2.04    1.67
  -2   6   1   20.03    5.59
  -2   6   0   -0.72    2.38
  -2  -6   0    2.04    1.13
  -2  -6  -1   13.09    3.77
  -2   6  -1   11.78    4.41
  -2  -6  -2    5.08    2.62
  -2   6  -2    2.80    2.71
  -2   6  -3    1.31    2.36
  -2  -6  -3   -4.41    2.37
  -2  -6  -4    1.16    1.66
  -2   6  -4    3.44    2.49
  -2  -6  -5   -0.97    1.31
  -2   6  -5    4.21    2.41
  -2  -6  -6    3.36    2.33
  -2   6  -6    3.75    2.91
  -2   6  -7    2.43    1.43
  -2   6  -8    1.29    1.14
  -2   6  -9    4.26    3.12
  -2   6 -10   -4.98    3.04
  -2   7   4    0.62    2.01
  -2   7   3   -2.41    2.27
  -2   7   2   -1.45    2.69
  -2   7   1   -3.29    2.64
   3   0 -19    0.87    2.39
   3   0 -18    0.77    2.17
   3   0 -17   10.04    3.96
   3   0 -16   -0.69    1.33
   3   0 -15    0.46    1.78
   3   0 -14   -3.26    2.14
   3   0 -13   12.60    3.95
   3   0 -12    1.18    1.54
   3   0 -11    8.05    2.83
   3   0 -10    0.24    0.99
   3   0  -9   -0.31    1.03
   3   0  -8    0.79    1.06
   3   0  -7    2.33    1.25
  -3   0   7   -0.10    1.03
  -3   0   6   -0.34    1.16
  -3   0   5   30.75    3.75
   3   0  -5   32.52    3.81
   3   0  -4   -1.08    0.96
  -3   0   4    0.44    1.06
   3   0  -3  231.08    8.51
  -3   0   3  216.69    8.36
   3   0  -2    0.74    0.89
  -3   0   2   -1.37    1.33
  -3   0   1 1292.33   17.72
   3   0  -1 1326.11   17.53
  -3   0   0    0.98    0.80
   3   0   0    0.31    0.40
  -3   0  -1 1516.97   19.46
   3   0   1 1509.45   21.27
  -3   0  -1 1478.00   21.48
   3   0   2   -0.03    0.56
  -3   0  -2    0.50    1.00
  -3   0  -3   96.69    6.57
   3   0   3   91.78    6.22
  -3   0  -4    0.30    0.82
  -3   0  -5    3.16    1.31
  -3   0  -6   -0.13    0.97
  -3   0  -7  107.45    9.00
  -3   0  -8    1.28    0.74
  -3   0  -9    8.74    3.26
  -3   0 -10    2.51    2.03
  -3   0 -11    8.94    3.28
  -3   0 -12    3.50    2.55
  -3   0 -13   18.58    5.16
  -3   0 -14    0.80    1.61
  -3   0 -15   16.58    4.61
  -3   0 -16    4.24    2.87
   3   1 -19   -1.30    1.78
   3   1 -18   -3.81    2.69
   3  -1 -18   -1.34    2.09
   3   1 -17    1.85    2.28
   3  -1 -17    0.07    2.63
   3   1 -16   -0.45    1.27
   3  -1 -16   -0.43    2.11
   3  -1 -15    5.89    3.48
   3   1 -15    0.91    1.50
   3   1 -14   37.47    6.44
   3  -1 -14   31.14    6.34
   3  -1 -13    8.63    3.69
   3   1 -13   19.37    4.57
   3  -1 -12   41.78    6.87
   3   1 -12   39.30    5.92
   3  -1 -11    6.92    2.66
   3   1 -11    4.89    2.00
   3   1 -10   10.73    2.74
   3  -1 -10    7.93    2.64
  -3   1   9    6.86    1.08
  -3  -1   9    4.31    2.02
   3   1  -9    4.77    1.75
   3  -1  -9    6.50    2.46
  -3  -1   8   46.72    5.57
  -3  -1   8   46.72    3.49
   3   1  -8   44.21    4.98
  -3  -1   7  163.89    6.76
  -3  -1   7  155.07    9.66
   3   1  -7  151.98    8.41
  -3  -1   6    0.90    1.42
  -3  -1   6    0.02    0.44
   3   1  -6   -1.06    0.93
   3  -1  -5    1.40    1.17
  -3  -1   5    1.74    1.04
  -3  -1   4    8.75    2.04
   3   1  -4    6.90    1.67
   3  -1  -4    9.58    2.02
   3  -1  -3  117.37    5.97
  -3   1   3   99.29    5.49
   3   1  -3  113.50    6.46
  -3  -1   3  102.11    6.21
   3  -1  -2   26.45    2.53
  -3   1   2   21.95    2.33
  -3  -1   2   25.73    3.04
   3   1  -2   25.73    2.94
   3   1  -1  389.48    7.95
  -3   1   1  399.46    8.33
   3  -1  -1  400.21    8.16
  -3  -1   1  402.15   11.75
   3   1  -1  409.51   11.58
  -3   1   0 3024.80   19.69
   3  -1   0 3062.06   19.27
   3   1   0 3030.52   24.95
  -3  -1   0 3022.44   32.57
  -3  -1   0 3053.52   25.01
   3  -1   1 2905.67   31.99
  -3  -1  -1 2832.30   27.74
   3   1   1 2878.24   27.72
  -3   1  -1 2865.58   18.49
  -3  -1  -1 2877.66   32.76
   3   1   2  297.85   10.02
   3  -1   2  290.78   10.69
  -3  -1  -2  295.62   10.05
  -3  -1  -3   -0.28    0.67
   3   1   3    0.33    0.49
  -3   1  -4    3.42    1.31
  -3  -1  -4    3.41    1.31
  -3   1  -5  150.13    9.46
  -3  -1  -5  140.53    9.16
  -3   1  -6    3.50    1.77
  -3  -1  -6    4.72    1.72
  -3  -1  -7    4.30    2.15
  -3   1  -7    3.81    2.26
  -3  -1  -8   27.93    4.96
  -3   1  -8   33.93    5.58
  -3   1  -9   -0.19    1.06
  -3  -1  -9   -0.05    1.67
  -3   1 -10   24.79    5.07
  -3  -1 -10   34.14    6.11
  -3   1 -11    0.70    1.67
  -3  -1 -11    5.58    3.03
  -3   1 -12   13.92    4.22
  -3  -1 -12   10.10    3.50
  -3   1 -13    7.65    3.09
  -3  -1 -13    6.70    2.74
  -3  -1 -14    6.85    3.07
  -3   1 -14    6.49    3.48
  -3  -1 -15    8.20    3.96
  -3   1 -15    2.68    2.02
  -3   1 -16    1.98    2.58
  -3  -1 -16    3.10    2.53
   3   2 -19   -1.97    2.06
   3   2 -18    2.07    2.17
   3  -2 -17   -1.59    1.91
   3   2 -17   -0.59    0.92
   3   2 -16    1.34    2.23
   3  -2 -16   -2.65    2.20
   3  -2 -15   10.81    3.96
   3   2 -15   17.44    4.55
   3  -2 -14    5.04    2.71
   3   2 -14    6.34    2.88
   3  -2 -13   55.99    8.65
   3   2 -13   57.29    7.47
   3  -2 -12   -0.60    1.66
   3   2 -12    2.71    2.13
  -3   2  11    5.44    1.35
   3   2 -11    8.36    2.64
   3  -2 -11    7.45    2.48
   3  -2 -10   26.90    5.07
  -3  -2  10   22.04    4.29
   3   2 -10   27.80    4.37
  -3   2  10   28.58    3.23
  -3  -2   9   -0.35    0.87
  -3   2   9    1.44    0.58
   3  -2  -9    2.18    1.71
   3   2  -9    3.72    1.66
  -3  -2   8   46.79    5.65
  -3   2   8   53.31    4.65
   3   2  -8   46.24    4.68
  -3  -2   7    4.63    2.03
   3   2  -7    4.53    1.51
   3   2  -6  175.35    7.32
  -3  -2   6  193.26   10.58
  -3  -2   5    9.58    2.35
   3   2  -5    9.75    1.45
  -3  -2   4   15.62    2.78
   3   2  -4   13.30    1.34
   3  -2  -4   13.33    2.39
   3  -2  -3   15.02    2.19
  -3  -2   3   12.19    2.61
  -3  -2   2  101.82    6.84
   3  -2  -2  111.26    5.38
   3   2  -1   34.17    1.79
  -3  -2   1   38.27    4.23
   3  -2  -1   37.36    2.58
   3   2   0  228.54    6.40
  -3  -2   0  237.33    6.44
  -3  -2   0  240.81   10.79
  -3  -2  -1  110.21    5.30
   3   2   1  106.18    5.26
  -3  -2  -1   99.41    7.15
   3   2   2    1.38    0.67
  -3  -2  -2    3.18    1.21
  -3  -2  -3   39.20    4.17
   3   2   3   37.63    4.03
  -3   2  -4   32.80    2.40
  -3  -2  -4   34.54    4.17
  -3  -2  -5   27.90    4.22
  -3   2  -5   19.87    3.71
  -3   2  -5   23.00    2.43
  -3   2  -6    1.28    0.82
  -3   2  -6    0.84    1.57
  -3  -2  -6    0.98    0.73
  -3   2  -7    8.20    2.62
  -3  -2  -7   11.31    2.84
  -3   2  -7    9.08    1.96
  -3   2  -8    7.86    2.74
  -3  -2  -8   11.71    3.26
  -3  -2  -9   27.21    5.26
  -3   2  -9   26.73    5.15
  -3   2 -10    2.27    2.14
  -3  -2 -10    7.96    3.51
  -3  -2 -11    8.37    3.45
  -3   2 -11    6.55    2.95
  -3   2 -12   -1.78    1.86
  -3  -2 -12    0.80    1.14
  -3   2 -13    2.01    1.34
  -3  -2 -13    1.96    2.24
  -3  -2 -14    3.12    3.86
  -3   2 -14   -1.21    1.33
  -3   2 -15   -0.63    1.36
  -3  -2 -15    0.52    1.44
  -3   2 -16   11.96    5.11
   3  -3 -16    0.46    1.13
   3  -3 -15    1.28    1.57
   3   3 -15   -0.83    1.88
   3   3 -14    3.60    2.03
   3  -3 -14    1.37    2.44
   3   3 -13   -0.98    1.90
   3  -3 -13   -1.57    2.19
   3  -3 -12   -0.04    1.49
   3   3 -12   -1.14    1.97
  -3  -3  12    0.35    1.60
  -3  -3  11  125.63   10.77
   3   3 -11  127.64    9.40
  -3   3  11  121.90    8.41
   3  -3 -11  122.20   11.97
   3  -3 -10   29.81    5.67
  -3   3  10   32.46    4.50
  -3  -3  10   33.23    5.43
   3   3 -10   36.69    4.75
   3  -3  -9   28.33    5.17
  -3   3   9   32.54    4.50
   3   3  -9   27.73    3.72
  -3  -3   9   34.34    5.24
  -3  -3   8    0.05    1.12
   3   3  -8    0.10    0.54
  -3   3   8   -0.54    0.70
  -3   3   7    1.68    1.25
  -3  -3   7    0.03    0.89
   3   3  -7   -0.34    0.68
  -3   3   6    2.04    0.89
  -3  -3   6    2.20    1.59
   3   3  -6    0.91    0.49
  -3  -3   5    5.21    1.93
  -3  -3   4    1.00    1.37
  -3  -3   3  151.64    9.58
  -3  -3   2  115.44    8.23
  -3  -3   1    3.98    1.64
  -3  -3   0    7.19    1.10
   3  -3   0    5.46    0.93
  -3  -3   0    5.69    1.74
   3  -3   0    7.30    1.05
  -3  -3  -1    0.19    0.63
  -3  -3  -1   -0.31    0.79
  -3  -3  -2    1.79    1.21
  -3  -3  -3   30.35    3.69
  -3  -3  -4    1.32    0.95
  -3  -3  -5   24.03    3.95
  -3   3  -5   21.85    1.54
  -3   3  -6    6.75    1.21
  -3  -3  -6   10.16    3.02
  -3  -3  -7   38.23    5.64
  -3  -3  -8   11.35    3.21
  -3   3  -8   10.79    3.24
  -3   3  -9   63.75    8.02
  -3  -3  -9   59.31    8.02
  -3   3 -10    2.85    2.17
  -3  -3 -10    7.23    2.92
  -3   3 -11    1.86    1.43
  -3  -3 -11    1.60    1.95
  -3   3 -11    2.47    1.20
  -3   3 -12    3.77    2.24
  -3  -3 -12    9.10    3.81
  -3   3 -13    2.25    2.15
  -3  -3 -13    4.26    3.24
  -3   3 -14    6.01    3.16
  -3  -3 -14    0.80    1.50
  -3   3 -15    7.35    3.66
  -3  -3 -15    7.64    3.67
  -3   3 -16   -8.38    3.93
   3  -4 -15    4.67    3.35
   3  -4 -14   -2.90    2.68
   3  -4 -13    4.27    2.86
   3  -4 -12    9.46    3.70
  -3  -4  12    6.39    2.68
  -3  -4  11   -0.39    1.25
   3  -4 -11    0.26    1.34
  -3   4  11    0.20    0.65
  -3   4  10    0.26    1.17
  -3  -4  10    0.81    1.03
   3  -4 -10    2.49    1.00
  -3  -4   9    8.14    2.85
  -3   4   9    4.93    2.10
   3  -4  -9    8.68    3.01
  -3   4   8   14.23    3.63
  -3  -4   8   11.40    3.02
  -3  -4   7    2.40    2.19
  -3   4   7    0.95    1.15
  -3  -4   6   19.23    3.71
  -3   4   6   19.65    4.12
  -3   4   5    6.25    2.47
  -3  -4   5    5.69    1.76
  -3  -4   4   -0.13    0.64
  -3   4   4   -1.33    1.03
  -3   4   3    0.25    0.82
  -3  -4   3   -1.29    1.50
  -3  -4   2    3.53    1.30
  -3   4   2    2.16    1.82
  -3  -4   1    3.16    1.94
   3  -4  -1    0.80    0.48
  -3  -4   0    2.16    0.60
   3  -4   0    3.94    0.99
  -3  -4   0    2.36    1.80
   3  -4   1   55.84    2.57
  -3  -4  -1   66.54    4.27
  -3  -4  -1   63.66    7.25
  -3  -4  -2    0.86    0.96
  -3  -4  -2   -0.38    1.49
  -3  -4  -3    5.34    1.69
  -3  -4  -3    7.62    2.87
  -3  -4  -4    2.49    1.34
  -3  -4  -5   14.03    3.10
  -3  -4  -6    6.55    2.44
  -3  -4  -7    1.96    1.27
  -3   4  -7    5.18    2.80
  -3   4  -8   24.05    4.99
  -3  -4  -8   12.52    3.57
  -3   4  -9    3.56    2.44
  -3  -4  -9    5.89    2.56
  -3  -4 -10   -0.42    1.64
  -3   4 -10    1.02    1.27
  -3  -4 -11    2.93    1.96
  -3  -4 -12   -0.36    1.14
  -3  -4 -13    0.46    1.49
  -3  -4 -14    0.59    1.61
   3  -5 -14    2.09    2.05
   3  -5 -13    4.49    2.81
   3  -5 -12   -0.55    1.77
   3  -5 -11    7.47    3.13
   3  -5 -10    2.65    1.65
  -3   5  10    1.18    1.68
   3  -5  -9   16.49    4.49
  -3   5   9   15.64    4.39
  -3   5   8    2.22    1.76
   3  -5  -8    6.62    2.56
  -3  -5   7   52.61    6.66
  -3   5   7   46.61    7.36
  -3  -5   6   -0.32    1.65
  -3   5   6   -0.42    1.97
  -3  -5   5   37.87    5.73
  -3   5   5   37.51    6.65
  -3  -5   4    0.55    1.55
  -3   5   4    0.33    1.39
  -3  -5   3   -0.57    1.05
  -3   5   3    0.14    1.68
  -3   5   2    1.77    1.35
  -3  -5   2    3.23    1.62
  -3   5   1    9.61    3.41
  -3  -5   1   12.93    3.38
  -3   5   0    4.13    2.62
  -3  -5   0    2.07    1.53
  -3  -5  -1   72.18    8.43
  -3   5  -1   60.77    8.64
  -3   5  -2    0.43    1.35
  -3  -5  -2    3.48    1.92
  -3   5  -3   22.99    5.35
  -3  -5  -3   17.85    4.38
  -3   5  -4    3.70    2.21
  -3  -5  -4    1.95    1.88
  -3   5  -5    4.67    2.81
  -3  -5  -5    7.49    3.16
  -3   5  -6    3.15    2.25
  -3   5  -7   -2.52    1.97
  -3   5  -8   -1.72    1.67
  -3   5  -9    0.58    1.79
  -3  -5  -9    2.88    2.30
  -3  -5 -10    0.29    0.99
  -3   5 -10    4.78    2.93
  -3  -5 -11   11.72    4.31
  -3  -5 -12    8.60    4.31
  -3  -5 -13    0.30    1.10
  -3   6  10    1.04    1.46
  -3   6   9    0.04    1.79
  -3   6   8    2.09    2.24
  -3   6   7    0.22    1.24
  -3   6   6    7.23    3.09
  -3   6   5   -0.58    1.36
  -3   6   4   -0.06    1.48
  -3   6   3   -1.14    1.52
  -3   6   2    4.40    2.46
  -3  -6   1   10.60    3.31
  -3   6   1    2.12    1.85
  -3  -6   0   28.80    5.78
  -3   6   0   31.85    7.11
  -3  -6  -1    2.52    1.77
  -3   6  -1    1.79    2.48
  -3  -6  -2    1.39    1.48
  -3   6  -2    1.59    2.10
  -3   6  -3    0.44    1.69
  -3  -6  -3    0.38    1.98
  -3   6  -4    0.37    1.82
  -3  -6  -4    0.63    1.13
  -3   6  -5    1.13    1.50
  -3  -6  -5   -1.90    2.14
  -3   6  -6   11.24    4.37
  -3  -6  -6    5.78    2.79
  -3  -6  -7   -1.03    1.49
  -3   6  -7   -1.63    2.11
  -3   6  -8    4.08    3.54
  -3   6  -9   -3.07    2.42
  -3   6 -10   -4.68    2.88
   4   0 -19   -1.04    2.29
   4   0 -18    0.21    2.16
   4   0 -17   -0.64    1.64
   4   0 -16    1.57    2.17
   4   0 -15   -0.51    1.45
   4   0 -14   31.43    5.99
   4   0 -13    0.24    1.38
   4   0 -12   53.88    7.26
   4   0 -11    1.13    1.00
  -4   0  10   14.70    1.45
   4   0 -10   16.22    3.71
   4   0  -9    1.15    2.12
  -4   0   9   -2.87    2.15
  -4   0   8  515.20   19.11
  -4   0   7    1.73    1.83
  -4   0   6   -0.53    1.23
  -4   0   5    1.17    1.44
   4   0  -4   28.49    3.41
  -4   0   4   20.28    2.96
  -4   0   3    0.43    0.83
   4   0  -3    0.51    0.73
  -4   0   2   12.84    2.39
   4   0  -2   12.04    2.00
  -4   0   1   -0.30    0.86
   4   0  -1    0.97    0.81
   4   0   0  479.66   12.78
  -4   0   0  476.94   12.11
   4   0   0  482.21   12.16
   4   0   1   -0.02    0.54
  -4   0  -1   -0.46    0.72
  -4   0  -2  127.05    7.67
   4   0   2  115.78    7.06
  -4   0  -3    0.37    0.84
  -4   0  -4    0.63    1.25
  -4   0  -5   -0.81    1.19
  -4   0  -6    0.22    0.67
  -4   0  -7    0.02    1.25
  -4   0  -8   77.53    8.48
  -4   0  -9    0.48    1.81
  -4   0 -10   19.35    4.86
  -4   0 -11   -1.53    1.96
  -4   0 -12  151.52   14.45
  -4   0 -13   -8.84    3.72
  -4   0 -14    1.58    1.37
  -4   0 -15    2.53    3.32
  -4   0 -16    3.31    3.26
   4   1 -19    8.36    4.15
   4   1 -18    0.05    1.46
   4  -1 -18   -1.93    2.85
   4   1 -17    1.08    1.49
   4  -1 -17    6.98    4.33
   4   1 -16    5.81    3.16
   4  -1 -16    2.76    2.14
   4  -1 -15   -0.15    1.24
   4   1 -15    3.36    2.43
   4   1 -14    4.23    2.08
   4  -1 -14    3.34    1.82
   4   1 -13   36.25    5.98
   4  -1 -13   38.42    6.76
   4   1 -12   13.09    3.50
   4  -1 -12   11.67    3.93
   4  -1 -11   24.65    5.10
   4   1 -11   22.80    4.40
  -4   1  11   19.01    1.62
  -4  -1  11   20.18    4.43
  -4  -1  10   68.24    7.66
  -4  -1  10   69.58    4.40
   4  -1 -10   63.08    7.58
   4   1 -10   65.71    6.99
  -4  -1   9   32.27    5.12
  -4  -1   9   38.95    3.48
   4   1  -9   40.63    5.22
   4   1  -8   21.11    3.47
  -4  -1   8   23.95    4.22
  -4  -1   8   23.98    2.81
  -4  -1   7   33.31    4.87
   4   1  -7   34.18    4.02
  -4  -1   6  341.67   14.23
  -4   1   6  335.25   13.73
  -4  -1   5    2.64    1.46
  -4   1   5    1.14    1.32
   4  -1  -4   17.29    2.74
  -4  -1   4   18.34    3.11
  -4   1   4   20.74    2.92
  -4   1   3   87.76    5.49
   4  -1  -3   89.29    5.42
  -4  -1   3   82.26    6.14
   4   1  -3   89.11    6.31
  -4   1   2 1034.30   17.30
   4  -1  -2 1044.63   16.77
  -4  -1   2 1028.16   21.08
   4   1  -2 1033.07   20.84
   4   1  -1   65.58    4.04
  -4   1   1   64.15    3.87
   4  -1  -1   64.63    3.83
  -4  -1   1   56.71    4.93
   4   1  -1   67.14    5.21
   4   1   0  109.58    5.62
  -4   1   0  116.78    4.86
  -4  -1   0  101.97    6.66
   4  -1   0  113.06    4.66
  -4  -1  -1  697.01   15.66
   4   1   1  696.70   15.41
  -4   1  -1  686.15   11.75
  -4  -1  -1  662.04   17.52
  -4  -1  -2    3.49    1.39
   4   1   2    5.99    1.55
  -4   1  -2    5.93    1.17
  -4  -1  -3   -0.05    1.23
  -4   1  -3    0.37    0.75
  -4   1  -4   23.34    3.79
  -4  -1  -4   29.25    4.20
  -4   1  -5   15.87    3.42
  -4  -1  -5   16.18    3.36
  -4   1  -6    2.75    1.70
  -4  -1  -6    0.92    0.93
  -4  -1  -7    0.93    1.44
  -4   1  -7   -0.57    1.93
  -4  -1  -8   14.89    3.99
  -4   1  -8   11.79    3.15
  -4   1  -9    3.72    1.51
  -4  -1  -9    1.04    1.22
  -4   1 -10    6.61    2.59
  -4  -1 -10   10.44    3.93
  -4   1 -11   12.32    4.75
  -4  -1 -11    4.88    2.28
  -4   1 -12    9.82    3.92
  -4  -1 -12   19.29    5.27
  -4   1 -13    3.17    2.47
  -4  -1 -13    6.50    3.35
  -4   1 -14   -2.76    2.27
  -4  -1 -14    3.57    2.69
  -4   1 -15    6.42    3.75
  -4  -1 -15    3.50    2.88
  -4   1 -16   -1.04    2.46
   4   2 -19    0.28    2.11
   4   2 -18    0.87    1.50
   4   2 -17    9.50    3.71
   4  -2 -17   -1.29    1.63
   4  -2 -16    4.08    1.53
   4   2 -16    3.15    2.10
   4  -2 -15    0.89    1.07
   4   2 -15   -1.00    1.71
   4  -2 -14    5.22    2.72
   4   2 -14    3.67    1.70
   4  -2 -13   10.43    3.59
   4   2 -13   12.45    3.64
   4  -2 -12    9.83    3.83
   4   2 -12    6.28    2.31
  -4  -2  12    7.60    2.82
  -4  -2  11   24.42    4.71
   4  -2 -11   29.21    5.77
   4   2 -11   27.23    4.55
  -4   2  11   26.25    3.11
  -4   2  10    8.79    1.98
   4   2 -10    8.47    2.33
  -4  -2  10    6.12    2.61
  -4  -2   9   10.87    3.13
   4   2  -9    5.43    1.84
  -4  -2   8   18.38    3.98
   4   2  -8   13.26    2.55
   4   2  -7   30.05    3.42
  -4  -2   7   30.13    4.56
  -4  -2   6    6.65    2.20
   4   2  -6    6.45    1.42
  -4  -2   5    3.47    1.84
   4   2  -5    4.55    0.99
   4  -2  -4   42.07    4.25
  -4  -2   4   49.84    5.39
  -4  -2   3   40.38    4.84
   4  -2  -3   42.23    3.87
   4   2  -2  112.04    3.80
   4  -2  -2  117.23    5.63
  -4  -2   2  114.27    7.90
  -4  -2   1   17.69    3.13
   4  -2  -1   18.07    1.82
   4   2  -1   14.71    1.57
  -4  -2   0   81.34    6.78
  -4  -2   0   82.82    4.52
   4   2   0   82.98    4.51
   4  -2   0   75.17    2.70
  -4  -2  -1    7.91    1.69
  -4  -2  -1    5.08    1.77
   4   2   1    7.60    1.59
  -4  -2  -2  308.95   11.14
   4   2   2  297.72   10.82
  -4   2  -3   88.64    3.07
  -4   2  -3   90.43    3.05
  -4  -2  -3   96.90    6.87
  -4  -2  -4   98.05    7.51
  -4   2  -4  104.93    4.41
  -4  -2  -5   25.96    4.17
  -4   2  -5   24.13    2.49
  -4  -2  -6   18.41    3.76
  -4   2  -6   13.17    2.12
  -4   2  -6   16.51    3.77
  -4  -2  -7   65.10    7.53
  -4   2  -7   65.41    7.92
  -4   2  -7   71.03    5.51
  -4  -2  -8   12.05    3.67
  -4   2  -8   12.11    3.71
  -4   2  -9    1.05    1.09
  -4  -2  -9    2.52    1.94
  -4  -2 -10    3.92    2.24
  -4   2 -10    2.70    1.78
  -4  -2 -11    4.80    2.87
  -4   2 -11    5.35    2.71
  -4   2 -12    4.36    2.66
  -4  -2 -12    7.28    3.49
  -4   2 -13    3.92    2.41
  -4  -2 -13   -0.42    1.31
  -4   2 -14    5.22    2.66
  -4  -2 -14    7.28    3.63
  -4  -2 -15    0.91    1.45
  -4   2 -15    8.30    4.20
  -4   2 -16    5.89    3.45
   4  -3 -16    1.22    2.65
   4  -3 -15    3.77    2.59
   4  -3 -14    9.03    3.84
   4   3 -14    8.90    2.58
   4  -3 -13   17.84    4.95
   4   3 -13   19.42    4.06
  -4  -3  13   19.59    4.68
  -4  -3  12    6.70    2.40
   4  -3 -12    4.54    2.24
   4   3 -12    7.98    2.36
  -4  -3  11    1.75    1.97
   4   3 -11    0.33    0.61
   4  -3 -11    0.82    2.05
  -4   3  11   -1.27    1.08
  -4   3  10  127.38    9.03
  -4  -3  10  109.84   10.16
   4   3 -10  119.26    8.13
  -4   3   9   35.43    4.80
  -4  -3   9   41.32    6.09
   4   3  -9   32.26    3.85
   4   3  -8    0.44    0.54
  -4   3   8    0.06    0.94
  -4  -3   7    9.78    2.92
   4   3  -7    9.35    1.57
   4   3  -6   87.87    3.73
  -4  -3   6   86.35    7.92
  -4  -3   5   27.89    4.55
  -4  -3   4  134.95    9.55
   4  -3  -3    3.65    1.26
  -4  -3   3    4.43    1.86
   4  -3  -2    0.52    0.56
  -4  -3   2   -1.13    1.08
  -4  -3   1    4.16    2.01
   4  -3  -1    3.77    0.95
  -4  -3   0    2.40    1.42
  -4  -3   0    0.36    0.32
  -4  -3  -1   24.69    2.72
  -4  -3  -1   20.59    3.86
  -4  -3  -2   88.41    5.93
  -4  -3  -2   95.48    8.68
  -4  -3  -3    2.98    1.07
  -4  -3  -4   25.03    3.87
  -4  -3  -5    3.14    1.57
  -4  -3  -6    8.79    2.48
  -4  -3  -7    0.63    1.46
  -4  -3  -8    2.56    2.10
  -4  -3  -9    3.46    2.27
  -4  -3 -10    1.39    1.84
  -4   3 -10   -0.06    1.68
  -4  -3 -11    1.24    1.46
  -4   3 -11    6.96    3.49
  -4   3 -12   -1.05    1.52
  -4  -3 -12    1.06    1.27
  -4  -3 -13    1.22    1.29
  -4   3 -13   -0.30    1.05
  -4  -3 -14   -0.53    1.37
  -4   3 -14   -4.66    3.08
  -4   3 -15   -0.72    2.29
   4  -4 -15    5.73    3.26
   4  -4 -14   -4.30    2.81
   4  -4 -13    3.51    2.46
  -4  -4  13    6.27    2.70
  -4  -4  12    5.13    2.64
   4  -4 -12    0.56    1.26
  -4  -4  11   -0.97    1.25
  -4   4  11    1.32    1.19
   4  -4 -11    0.94    2.32
  -4  -4  10    0.66    1.77
  -4   4  10   -0.13    1.12
  -4  -4   9    1.78    1.65
  -4   4   9   -0.51    1.12
  -4  -4   8    5.77    2.47
  -4   4   8    8.07    2.82
  -4  -4   7   40.90    6.00
  -4   4   7   59.43    7.41
  -4  -4   6    8.53    2.71
  -4   4   6    8.58    2.99
  -4  -4   5   19.56    4.18
  -4  -4   4    2.94    1.59
  -4  -4   3    9.88    2.53
  -4  -4   2    2.25    1.43
  -4  -4   1   -0.74    1.16
   4  -4  -1    0.08    0.31
  -4  -4   0   36.19    5.71
  -4  -4   0   46.87    2.59
  -4  -4  -1   84.70    4.90
  -4  -4  -1   76.89    8.38
  -4  -4  -2    9.34    1.96
  -4  -4  -2    5.67    2.48
  -4  -4  -3    4.00    1.61
  -4  -4  -3    1.91    1.06
  -4  -4  -4   28.11    4.18
  -4  -4  -5    2.10    1.20
  -4  -4  -6   21.97    4.20
  -4  -4  -7    0.58    1.08
  -4  -4  -8    4.90    2.12
  -4  -4  -9    2.71    2.09
  -4  -4 -10   -0.20    1.70
  -4   4 -10    3.75    2.41
  -4  -4 -11    4.35    2.83
  -4  -4 -12   -5.68    2.98
  -4  -4 -13   -0.90    1.48
   4  -5 -14   -0.43    1.24
   4  -5 -13    9.11    3.99
   4  -5 -12    1.92    2.07
   4  -5 -11   -0.84    1.44
  -4   5  11    0.88    1.24
  -4   5  10   24.24    5.33
   4  -5 -10   31.62    6.52
  -4   5   9   -2.05    1.76
  -4  -5   9   -1.09    1.83
  -4  -5   8   17.75    4.31
  -4   5   8   18.92    4.87
  -4  -5   7    0.44    1.60
  -4   5   7    4.81    2.62
  -4  -5   6    5.26    2.10
  -4   5   6    4.29    2.06
  -4  -5   5    1.38    1.22
  -4   5   5    0.29    0.98
  -4   5   4    0.83    1.56
  -4  -5   4    1.11    0.91
  -4   5   3    2.53    2.59
  -4  -5   3    1.48    1.39
  -4   5   2   56.81    8.44
  -4  -5   2   66.14    8.11
  -4  -5   1   11.72    3.27
  -4   5   1   13.06    4.10
  -4  -5   0   11.82    3.54
  -4   5   0    8.49    3.59
  -4  -5  -1    6.00    2.57
  -4   5  -1    6.13    2.78
  -4  -5  -2    4.91    2.70
  -4   5  -2    1.23    1.92
  -4   5  -3   -0.55    0.89
  -4  -5  -3   -0.02    1.00
  -4   5  -4    0.77    1.26
  -4  -5  -4    0.56    1.16
  -4   5  -5    1.52    1.59
  -4  -5  -5    0.38    1.48
  -4   5  -6   10.56    3.86
  -4  -5  -6    9.78    3.64
  -4   5  -7    0.79    1.40
  -4   5  -8    1.75    1.76
  -4   5  -9   -0.04    1.08
  -4   5 -10    1.15    2.00
   4  -6 -12    2.75    3.61
   4  -6 -11   -3.89    2.54
  -4   6  10   11.87    4.23
   4  -6 -10    0.36    1.06
   4  -6  -9    5.65    3.02
  -4   6   9   -5.98    3.07
  -4   6   8   -0.22    2.20
   4  -6  -8    1.36    1.22
  -4   6   7   15.92    5.11
  -4   6   6    9.58    4.00
  -4   6   5   13.27    4.79
  -4   6   4    1.09    1.47
  -4  -6   3    0.91    1.68
  -4   6   3    2.23    2.40
  -4  -6   2   -1.16    1.27
  -4   6   2   -6.24    3.24
  -4   6   1   -1.97    2.33
  -4  -6   1   -6.30    2.85
  -4   6   0    2.35    1.42
  -4  -6   0    1.65    1.72
  -4   6  -1    3.94    1.87
  -4  -6  -1    0.62    1.84
  -4   6  -2    5.95    3.06
  -4  -6  -2   -0.38    1.76
  -4   6  -3    0.26    1.78
  -4  -6  -3   -3.26    2.21
  -4   6  -4   -0.18    2.13
  -4  -6  -4    2.25    2.16
  -4   6  -5    1.87    2.67
  -4  -6  -5    5.21    3.37
  -4   6  -6   -1.28    1.40
  -4  -6  -6   -1.34    1.58
  -4   6  -7    8.13    3.92
  -4  -6  -7   -3.03    2.36
  -4   6  -8   -3.33    2.55
  -4  -6  -8   -2.14    1.75
  -4   6  -9    3.13    3.08
  -4  -7  -5    0.17    1.66
   5   0 -19   -0.66    1.04
   5   0 -18   -1.38    1.95
   5   0 -17    0.54    1.80
   5   0 -16   -1.61    2.30
   5   0 -15   52.75    8.33
   5   0 -14   -0.95    1.37
   5   0 -13    1.06    0.83
   5   0 -12   -1.39    1.36
   5   0 -11    1.46    0.89
   5   0 -10   -2.23    1.91
  -5   0  10   -1.77    1.51
  -5   0   9   -0.92    2.08
  -5   0   8   -0.61    1.19
  -5   0   7  177.67   10.90
  -5   0   6    4.75    2.47
  -5   0   5    0.14    0.99
  -5   0   4   -1.77    1.48
  -5   0   3   56.96    5.06
   5   0  -3   57.50    4.92
  -5   0   2    1.56    1.18
   5   0  -2   -0.59    1.01
  -5   0   1  535.19   14.64
   5   0  -1  535.26   14.27
   5   0   0    1.50    1.02
  -5   0   0    2.85    1.41
   5   0   0   -0.31    0.76
  -5   0  -1   79.80    5.70
  -5   0  -2    0.80    0.58
  -5   0  -2    1.24    1.43
  -5   0  -3   11.23    3.06
  -5   0  -4   -0.08    1.31
  -5   0  -5  215.17   12.90
  -5   0  -6   -1.37    1.41
  -5   0  -7  117.24   10.56
  -5   0  -8    3.89    2.60
  -5   0  -9    2.30    2.11
  -5   0 -10    0.01    1.52
  -5   0 -11    7.95    3.29
  -5   0 -12   -1.64    1.95
  -5   0 -13   -0.44    2.06
  -5   0 -14   -3.30    2.62
  -5   0 -15   -6.25    3.59
   5   1 -19   -1.61    1.47
   5   1 -18    2.41    1.60
   5  -1 -18   -0.15    1.29
   5   1 -17   -0.62    1.23
   5  -1 -17    0.96    2.39
   5  -1 -16    3.04    1.69
   5   1 -16    2.90    1.50
   5  -1 -15    5.94    3.08
   5   1 -15    5.08    2.58
   5  -1 -14    3.52    2.51
   5   1 -14    1.54    1.88
   5  -1 -13   78.13    9.82
   5   1 -13   75.59    8.82
   5   1 -12    0.48    1.04
   5  -1 -12    0.16    1.38
  -5  -1  12    3.57    2.28
   5   1 -11    4.40    2.04
  -5  -1  11    2.55    1.91
   5  -1 -11    4.95    1.98
  -5  -1  11    6.90    1.51
  -5  -1  10    2.88    1.78
   5   1 -10    4.01    1.60
  -5  -1  10    2.48    1.04
   5   1  -9  111.56    8.58
  -5  -1   9  111.46    6.67
  -5  -1   9  103.19    9.30
  -5  -1   8   11.21    3.02
  -5  -1   7   44.66    5.68
  -5   1   7   36.65    4.91
  -5   1   6  234.34   11.72
  -5  -1   6  228.43   12.23
  -5   1   5   12.84    2.81
  -5  -1   5    5.36    1.88
  -5   1   4   14.95    2.71
   5  -1  -4   18.32    2.86
  -5  -1   4   17.40    3.27
  -5   1   3    4.83    1.52
   5  -1  -3    2.54    1.03
  -5  -1   3    4.19    1.97
  -5   1   2  133.68    6.76
   5  -1  -2  129.69    6.51
  -5  -1   2  119.69    7.97
   5   1  -1  100.67    5.83
  -5   1   1  109.14    5.75
   5  -1  -1  108.95    5.57
  -5  -1   1   99.72    7.17
   5   1   0  118.32    6.69
  -5   1   0  110.46    5.61
  -5  -1   0  106.30    7.37
   5  -1   0  115.61    5.56
  -5  -1  -1   42.18    4.40
   5   1   1   46.11    4.39
  -5   1  -1   41.98    3.40
  -5  -1  -1   46.89    5.05
  -5  -1  -2    2.55    1.10
  -5   1  -2    0.60    0.43
  -5  -1  -2   -1.82    1.84
  -5  -1  -3   65.21    6.18
  -5   1  -3   64.41    4.63
  -5  -1  -4   23.86    4.02
  -5   1  -4   20.12    3.74
  -5   1  -5    1.02    0.92
  -5  -1  -5    2.73    1.51
  -5   1  -6    9.36    3.07
  -5  -1  -6    9.67    3.00
  -5   1  -7    3.45    2.01
  -5  -1  -7    1.02    1.61
  -5   1  -8    4.84    2.30
  -5  -1  -8    7.42    2.80
  -5  -1  -9   -1.12    1.19
  -5   1  -9    0.68    1.22
  -5   1 -10   20.84    5.29
  -5  -1 -10   24.21    5.49
  -5   1 -11    1.71    2.22
  -5  -1 -11    7.20    3.01
  -5   1 -12    9.48    3.85
  -5  -1 -12    5.45    2.49
  -5   1 -13    5.66    2.91
  -5  -1 -13    3.39    2.24
  -5   1 -14   -0.63    2.50
  -5  -1 -14    4.22    3.16
  -5   1 -15    4.46    3.36
  -5  -1 -15    5.47    3.79
   5   2 -19   -5.46    3.06
   5   2 -18   -0.86    1.39
   5  -2 -17    3.42    2.84
   5   2 -17    0.98    2.06
   5  -2 -16    1.85    1.86
   5   2 -16   -0.76    1.12
   5  -2 -15    3.76    2.53
   5   2 -15    6.59    3.12
   5  -2 -14   14.41    4.56
   5   2 -14   19.28    4.46
   5  -2 -13    1.83    1.99
   5   2 -13    0.81    1.25
  -5  -2  13    2.29    1.15
   5  -2 -12   51.88    7.93
  -5   2  12   57.04    4.72
  -5  -2  12   60.30    8.10
   5   2 -12   53.17    6.52
  -5  -2  11    5.21    2.78
   5   2 -11    3.12    1.69
  -5  -2  10  112.78   10.30
   5   2 -10  103.57    8.13
   5   2  -9   16.25    3.06
  -5  -2   9   20.27    4.54
  -5  -2   8    3.25    2.04
   5   2  -8    2.81    1.41
  -5  -2   7    7.09    2.87
   5   2  -7    1.16    0.60
   5   2  -6  117.87    6.14
  -5  -2   6  106.77    8.81
  -5  -2   5    0.28    1.14
   5  -2  -4   16.67    2.84
  -5  -2   4   21.85    3.88
   5  -2  -3    6.50    1.53
  -5  -2   3    5.02    1.69
   5   2  -3    6.21    1.15
   5  -2  -2   17.72    2.18
  -5  -2   2   16.72    3.32
   5   2  -2   18.93    2.08
  -5   2   1   94.30    4.56
   5   2  -1   92.85    4.96
   5  -2  -1   99.28    4.62
  -5  -2   1   95.18    7.69
  -5   2   0   14.46    1.55
   5   2   0   13.62    2.15
  -5  -2   0   15.01    3.33
   5  -2   0   13.73    1.45
  -5  -2  -1  463.41   13.55
  -5   2  -1  416.17    7.06
   5   2   1  421.94   12.91
  -5  -2  -1  449.22   17.33
  -5  -2  -2   11.20    2.46
  -5   2  -2    6.41    0.86
  -5  -2  -2    7.69    2.42
  -5   2  -3  105.09    4.20
  -5  -2  -3  103.89    7.62
  -5  -2  -4   11.68    2.69
  -5   2  -4   10.25    1.56
  -5  -2  -5   55.27    6.36
  -5  -2  -6    2.73    1.67
  -5  -2  -7   -0.26    1.16
  -5   2  -7    0.14    1.15
  -5  -2  -8   -1.56    2.03
  -5   2  -8    1.95    1.33
  -5   2  -9   19.09    4.80
  -5  -2  -9   18.79    4.58
  -5   2 -10   19.06    5.32
  -5  -2 -10   15.47    4.45
  -5  -2 -11   36.36    7.01
  -5   2 -11   44.50    7.95
  -5   2 -12    4.20    2.91
  -5  -2 -12   -1.14    1.67
  -5   2 -13    9.10    4.01
  -5  -2 -13   11.10    4.26
  -5  -2 -14    2.75    1.15
  -5   2 -14    1.99    1.52
  -5   2 -15   -2.37    2.35
   5  -3 -16    0.19    1.29
   5  -3 -15    1.66    0.90
   5  -3 -14    0.62    1.46
  -5  -3  14    9.05    3.66
   5  -3 -13   23.66    5.73
   5   3 -13   21.18    4.11
  -5  -3  13   19.87    4.95
  -5  -3  12    5.89    2.58
   5   3 -12    4.46    1.79
   5  -3 -12    7.74    4.14
  -5  -3  11   37.97    6.49
  -5   3  11   44.92    5.45
   5   3 -11   49.23    5.61
  -5  -3  10    1.72    2.24
   5   3 -10    2.94    1.19
  -5   3  10    1.88    1.12
  -5  -3   9    1.48    1.79
   5   3  -9    0.13    0.64
  -5  -3   8   24.06    4.66
   5   3  -8   23.98    2.82
  -5  -3   7    8.47    2.79
   5   3  -7   10.38    1.60
  -5  -3   6    2.81    1.75
   5   3  -6    1.08    0.45
  -5  -3   5    0.46    1.41
  -5  -3   4    5.48    2.31
   5  -3  -3   13.53    2.30
  -5  -3   3   17.55    3.88
   5  -3  -2   -0.46    0.77
  -5  -3   2   -0.68    1.61
   5  -3  -1   72.41    3.51
  -5  -3   1   72.50    7.55
   5   3  -1   69.64    3.51
   5   3   0    3.94    1.07
  -5  -3   0    4.91    2.07
   5   3   1   12.47    2.08
  -5  -3  -1   10.42    2.04
  -5  -3  -1   13.57    3.48
  -5  -3  -2    0.37    0.51
  -5  -3  -2    1.20    1.07
  -5  -3  -3   44.96    4.89
  -5  -3  -3   42.75    6.21
  -5  -3  -4   -0.49    0.95
  -5  -3  -5   25.73    4.40
  -5  -3  -6   17.44    3.71
  -5  -3  -7   21.07    4.46
  -5  -3  -8   28.34    5.57
  -5  -3  -9    0.17    1.56
  -5  -3 -10    1.70    1.52
  -5  -3 -11   -0.81    1.42
  -5  -3 -12    0.99    1.25
  -5   3 -12    0.62    2.01
  -5  -3 -13    0.75    1.87
  -5   3 -13    7.55    3.42
  -5  -3 -14    3.82    3.10
  -5   3 -14    5.86    3.95
   5  -4 -15    1.40    2.30
   5  -4 -14    2.08    2.99
  -5  -4  14    4.77    2.60
  -5  -4  13    1.49    1.60
   5  -4 -13    2.59    2.55
  -5  -4  12    2.62    2.34
   5  -4 -12    7.85    3.54
  -5  -4  11   19.32    5.04
  -5   4  11   20.45    4.38
  -5  -4  10   11.94    3.89
  -5   4  10    5.46    2.14
  -5  -4   9   19.47    4.33
  -5   4   9   13.24    3.52
  -5  -4   8    7.98    3.29
  -5   4   8    2.24    1.30
  -5  -4   7   -1.70    1.83
  -5  -4   6    3.22    2.10
  -5  -4   5    7.54    2.94
  -5  -4   4    2.90    1.70
  -5  -4   3   -1.85    1.67
  -5  -4   2   19.32    4.41
  -5  -4   1   35.69    5.82
  -5  -4   0    1.91    1.38
  -5  -4  -1   42.77    6.53
  -5  -4  -1   34.39    3.34
  -5  -4  -2   28.14    5.41
  -5  -4  -2   30.96    3.67
  -5  -4  -3   14.06    2.87
  -5  -4  -3   16.33    4.34
  -5  -4  -4    7.46    2.14
  -5  -4  -4    8.58    3.13
  -5  -4  -5    1.19    1.14
  -5  -4  -6    5.79    2.29
  -5  -4  -7    2.67    2.02
  -5  -4  -8    1.84    1.56
  -5  -4  -9    2.92    1.65
  -5  -4 -10   12.76    3.99
  -5  -4 -11    6.10    3.29
  -5  -4 -12    1.92    1.89
  -5  -4 -13   -6.76    3.45
   5  -5 -14   -1.43    1.86
   5  -5 -13   -0.17    1.09
   5  -5 -12   -1.71    2.64
  -5   5  11   -1.41    1.93
   5  -5 -11   -0.06    2.16
  -5  -5  10    0.95    2.06
  -5   5  10    0.70    1.29
  -5  -5   9   16.69    4.45
  -5   5   9   14.34    4.06
  -5  -5   8    3.93    2.44
  -5   5   8    3.88    2.60
  -5  -5   7    6.09    2.52
  -5   5   7    4.42    2.41
  -5   5   6   -0.23    1.75
  -5  -5   6   -1.72    0.93
  -5   5   5   17.12    4.89
  -5  -5   5   18.57    4.50
  -5  -5   4   -0.88    0.95
  -5   5   4    1.35    1.72
  -5  -5   3   16.05    4.29
  -5  -5   2    0.97    1.66
  -5  -5   1   -0.24    2.06
  -5  -5   0   15.03    4.19
  -5  -5  -1    5.78    2.71
  -5  -5  -2   -0.55    1.82
  -5  -5  -3    0.04    1.24
  -5  -5  -4    3.70    2.36
  -5  -5  -5    1.63    1.05
  -5  -5  -6    3.77    2.31
  -5   5  -7    0.74    1.91
  -5  -5  -7    0.27    1.33
  -5   5  -8    4.09    2.92
  -5   5  -9    3.43    3.04
  -5   5 -10    0.86    2.48
   5  -6 -12   -1.22    1.60
   5  -6 -11    3.77    1.79
  -5   6  10   -3.02    2.24
   5  -6 -10   -0.32    1.07
  -5   6   9    2.60    2.30
  -5   6   8    5.99    3.57
  -5   6   7   -0.34    1.48
  -5   6   6    1.69    1.47
  -5   6   5    0.81    1.41
  -5  -6   4    2.69    2.63
  -5   6   4   -2.44    2.04
  -5   6   3    0.67    0.93
  -5  -6   3    4.35    2.96
  -5   6   2   -1.15    2.18
  -5  -6   2    3.65    2.60
  -5   6   1    0.46    1.44
  -5  -6   1    0.88    1.81
  -5   6   0   -0.75    1.22
  -5  -6   0    2.22    2.09
  -5   6  -1   -1.45    1.64
  -5  -6  -1    3.98    2.41
  -5   6  -2    5.91    3.43
  -5  -6  -2    3.68    2.07
  -5   6  -3   -0.12    2.30
  -5  -6  -3   -4.33    2.71
  -5   6  -4    7.13    3.82
  -5  -6  -4   11.70    4.35
  -5   6  -5   -0.11    2.06
  -5  -6  -5   -0.60    1.28
  -5   6  -6   -1.31    1.90
  -5  -6  -6   -1.49    1.97
  -5   6  -7   -2.32    2.05
  -5  -6  -7    2.10    1.94
  -5   6  -8    3.35    2.41
  -5  -7  -3   -0.29    1.03
   6   0 -19   -0.56    2.37
   6   0 -18   -1.92    1.94
   6   0 -17    0.59    1.25
   6   0 -16    0.67    1.94
   6   0 -15    1.68    2.18
   6   0 -14    4.21    2.48
   6   0 -13    1.00    1.87
   6   0 -12  111.00   10.71
  -6   0  11    0.94    1.57
  -6   0  10   29.46    5.23
  -6   0   9    0.72    1.58
  -6   0   8   31.36    4.98
  -6   0   7    1.27    1.50
  -6   0   6  129.46    9.49
  -6   0   5   -0.55    1.13
  -6   0   4   70.35    6.24
  -6   0   3   -0.10    1.37
  -6   0   2  145.54    8.52
  -6   0   1   -0.08    0.87
  -6   0   0    7.45    1.69
  -6   0  -1   -0.69    0.77
  -6   0  -2    9.61    2.17
  -6   0  -3   -0.40    0.98
  -6   0  -3    0.42    0.85
  -6   0  -4    2.28    1.40
  -6   0  -5    0.53    0.82
  -6   0  -6  115.14   10.32
  -6   0  -7   -0.09    1.15
  -6   0  -8   10.06    3.34
  -6   0  -9    2.87    2.11
  -6   0 -10    9.67    3.51
  -6   0 -11   -0.14    1.82
  -6   0 -12    9.25    4.26
  -6   0 -13   -2.12    1.91
  -6   0 -14    0.16    1.69
   6   1 -19    0.39    2.18
   6  -1 -18    1.08    2.04
   6   1 -18    0.38    1.42
   6  -1 -17   -0.13    2.53
   6   1 -17    0.35    1.36
   6   1 -16    4.78    2.89
   6  -1 -16    2.85    2.31
   6  -1 -15   -1.29    1.32
   6   1 -15    1.66    1.33
   6   1 -14   10.25    3.44
   6  -1 -14    5.83    3.08
   6   1 -13    1.78    1.61
   6  -1 -13    2.28    1.74
  -6  -1  13   -1.47    3.08
  -6  -1  12   12.56    3.76
   6   1 -12   16.88    3.94
  -6  -1  11    0.54    1.11
  -6  -1  11   -0.88    0.70
   6   1 -11   -0.18    1.34
   6   1 -10    7.49    2.31
  -6  -1  10   14.86    4.11
  -6   1   9    2.08    1.25
  -6  -1   9    3.22    2.20
  -6  -1   8   15.10    3.73
  -6   1   8    9.30    2.54
  -6  -1   7   13.39    3.38
  -6   1   7   13.87    3.25
  -6   1   6    6.50    2.45
  -6  -1   6    8.98    2.90
  -6   1   5  164.35    9.62
  -6  -1   5  153.93   10.26
  -6   1   4   17.39    3.16
  -6  -1   4   17.58    3.57
  -6   1   3    3.08    1.42
   6  -1  -3    3.52    1.48
  -6  -1   3    4.53    2.13
  -6   1   2    5.31    1.51
  -6  -1   2    5.40    2.03
   6  -1  -2    7.51    1.74
   6   1  -1  203.63    9.42
  -6   1   1  200.63    8.69
  -6  -1   1  200.10   10.86
   6  -1  -1  199.88    8.46
  -6   1   0    1.51    0.97
  -6  -1   0    2.83    1.78
   6  -1   0    0.83    0.43
  -6   1  -1   -1.60    1.01
  -6  -1  -1    2.33    1.73
  -6  -1  -2  202.26   10.96
  -6   1  -2  200.82    8.80
  -6  -1  -2  209.93   11.75
  -6  -1  -3   73.13    6.95
  -6   1  -3   72.77    5.55
  -6  -1  -3   76.82    7.27
  -6  -1  -4   18.44    3.77
  -6   1  -4   17.94    2.93
  -6  -1  -5    2.69    1.57
  -6   1  -5    0.98    1.28
  -6   1  -6   15.40    3.98
  -6  -1  -6   12.18    3.45
  -6  -1  -7   38.96    6.03
  -6   1  -7   45.69    6.96
  -6   1  -8   -0.61    1.27
  -6  -1  -8    0.96    1.55
  -6   1  -9   11.84    4.18
  -6  -1  -9    8.50    3.31
  -6   1 -10    3.20    2.24
  -6  -1 -10    0.79    1.68
  -6   1 -11    9.75    3.79
  -6  -1 -11    3.26    2.33
  -6   1 -12    9.23    4.13
  -6  -1 -12    6.39    3.19
  -6   1 -13    9.07    3.94
  -6  -1 -13   19.05    6.06
  -6   1 -14    5.53    3.81
  -6  -1 -14    4.74    2.88
   6   2 -18    1.46    2.17
   6  -2 -17   -1.42    2.54
   6   2 -17    7.36    3.44
   6  -2 -16   -1.19    1.78
   6   2 -16   -0.64    1.61
   6  -2 -15    2.48    2.17
   6   2 -15    2.28    1.89
   6  -2 -14    2.35    1.91
   6   2 -14    5.94    2.16
  -6  -2  14    4.87    2.67
   6  -2 -13   -0.37    1.67
   6   2 -13    1.52    1.38
  -6  -2  13   -1.39    1.82
  -6  -2  12    2.20    2.14
   6   2 -12    0.57    1.54
  -6  -2  11    3.48    2.08
   6   2 -11    1.78    1.84
  -6  -2  10  109.82   10.52
   6   2 -10   93.45    7.76
  -6  -2   9    2.23    1.85
   6   2  -9    1.35    0.96
  -6  -2   8    1.88    1.23
   6   2  -8    0.02    0.60
  -6  -2   7    2.59    1.84
  -6  -2   6    3.90    2.10
  -6  -2   5    2.15    1.74
  -6  -2   4    5.69    2.07
  -6   2   4    4.70    1.61
   6   2  -3  140.63    6.44
  -6   2   3  145.86    7.71
   6  -2  -3  154.94    7.78
  -6  -2   3  147.01   10.50
   6   2  -2  181.55    7.59
  -6   2   2  187.05    7.93
   6  -2  -2  184.53    7.79
  -6  -2   2  170.82   11.13
  -6   2   1    9.08    1.63
   6   2  -1    9.21    1.82
   6  -2  -1   11.11    1.72
  -6  -2   1    8.28    2.57
  -6   2   0  319.43    8.62
   6   2   0  317.94   11.47
  -6  -2   0  295.78   14.91
   6  -2   0  315.86    8.33
  -6   2  -1  652.63   11.46
  -6  -2  -1  645.87   22.12
  -6  -2  -2  318.93   13.27
  -6   2  -2  318.99    8.11
  -6  -2  -2  299.68   15.58
  -6  -2  -3    3.58    1.77
  -6   2  -3    1.63    0.67
  -6  -2  -3    1.31    1.13
  -6  -2  -4   51.83    6.23
  -6   2  -4   49.28    3.77
  -6  -2  -5    1.29    1.51
  -6   2  -5    0.46    0.50
  -6  -2  -6    5.47    2.53
  -6  -2  -7   31.02    5.56
  -6  -2  -8   41.85    6.76
  -6   2  -8   49.47    7.54
  -6   2  -9   10.24    3.40
  -6  -2  -9    5.99    3.11
  -6  -2 -10   18.50    4.87
  -6   2 -10   17.81    4.99
  -6  -2 -11    2.18    2.51
  -6   2 -11    3.23    2.55
  -6   2 -12    2.08    2.65
  -6  -2 -12    9.42    4.01
  -6  -2 -13    6.46    3.90
  -6   2 -13   -0.69    2.27
  -6   2 -14    0.86    2.56
  -6  -2 -14   -1.14    2.45
   6  -3 -16    2.67    2.72
   6  -3 -15   -0.90    2.45
  -6  -3  15   -2.83    2.82
   6  -3 -14   14.79    5.04
  -6  -3  14    8.06    3.56
  -6  -3  13    9.74    3.82
   6  -3 -13   12.99    4.25
  -6  -3  12   -0.89    1.28
  -6   3  12    0.60    0.73
  -6  -3  11   21.19    5.03
   6   3 -11   21.97    3.72
  -6  -3  10   46.61    7.20
   6   3 -10   37.61    4.35
  -6  -3   9    0.88    1.84
   6   3  -9   -0.66    0.46
  -6  -3   8   -1.61    1.44
   6   3  -8   -0.87    0.87
  -6  -3   7    1.68    1.60
   6   3  -7   -0.55    0.62
  -6  -3   6   26.37    5.05
   6   3  -6   21.27    1.87
   6   3  -5    0.64    0.24
  -6  -3   5    2.07    2.09
  -6  -3   4   24.43    4.60
   6  -3  -3    3.40    1.16
  -6  -3   3    3.39    1.45
   6   3  -3    2.06    0.50
   6  -3  -2    1.77    0.82
  -6  -3   2    2.72    1.48
   6   3  -2    0.70    0.41
  -6  -3   1   32.14    5.33
   6  -3  -1   35.70    2.50
   6   3  -1   33.88    2.99
   6   3   0    1.90    1.00
  -6  -3   0   -0.97    1.58
   6   3   1   12.91    2.39
  -6  -3  -1   12.41    3.33
  -6  -3  -1   12.24    2.30
  -6  -3  -2    3.04    1.49
  -6  -3  -2    0.44    1.13
  -6  -3  -3   24.02    4.87
  -6  -3  -3   28.44    4.18
  -6  -3  -4   16.15    3.42
  -6  -3  -4   11.80    3.25
  -6  -3  -5    2.00    0.97
  -6  -3  -6    4.14    2.45
  -6  -3  -7    1.38    1.43
  -6  -3  -8    2.91    2.32
  -6  -3  -9    1.51    1.49
  -6  -3 -10    1.40    1.00
  -6  -3 -11    0.82    1.56
  -6  -3 -12    1.55    2.38
  -6  -3 -13   -1.39    2.19
   6  -4 -15    2.59    2.22
  -6  -4  15   -2.65    2.67
   6  -4 -14    4.01    2.80
  -6  -4  14   -4.13    2.79
  -6  -4  13   -0.71    2.43
   6  -4 -13    1.67    1.70
  -6  -4  12    1.22    2.33
  -6  -4  11    3.47    2.61
  -6   4  11   -1.64    1.88
  -6   4  10   21.51    4.59
  -6  -4  10   27.59    5.96
  -6  -4   9   43.11    7.02
  -6  -4   8    3.13    2.69
  -6  -4   7    3.63    2.37
  -6  -4   6   18.82    4.19
  -6  -4   5   34.75    5.98
  -6  -4   4    8.33    2.89
  -6  -4   3   50.84    7.13
  -6  -4   2   -0.04    1.39
  -6  -4   1    1.59    0.84
  -6  -4   0   14.07    3.75
  -6  -4  -1   53.21    7.62
  -6  -4  -2   51.58    5.08
  -6  -4  -2   52.24    7.71
  -6  -4  -3    4.70    1.53
  -6  -4  -3    3.90    2.01
  -6  -4  -4    3.75    1.65
  -6  -4  -4    4.91    2.42
  -6  -4  -5   -0.98    1.23
  -6  -4  -5   -0.55    2.07
  -6  -4  -6    2.73    1.81
  -6  -4  -6    1.26    1.38
  -6  -4  -7    9.62    3.23
  -6  -4  -8    0.82    1.70
  -6  -4  -9    1.04    1.15
  -6  -4 -10   -1.36    1.45
  -6  -4 -11    3.10    2.30
  -6  -4 -12   -3.81    2.60
   6  -5 -13    0.59    1.24
   6  -5 -12    4.42    2.72
  -6  -5  11    2.27    1.69
  -6   5  11    1.44    1.49
  -6  -5  10    7.77    3.09
  -6   5  10    0.37    1.54
  -6  -5   9    3.08    2.52
  -6   5   9   -0.02    0.86
  -6   5   8   -0.20    0.93
  -6  -5   8    2.08    1.73
  -6   5   7   -0.74    1.35
  -6  -5   7   -1.48    1.96
  -6  -5   6    9.20    3.53
  -6   5   6    3.41    1.98
  -6  -5   5    1.20    2.17
  -6  -5   4    1.84    2.22
  -6  -5   3    0.85    1.43
  -6  -5   2    1.06    2.05
  -6  -5   1    8.99    3.54
  -6  -5   0   37.98    6.91
  -6  -5  -1    1.01    1.50
  -6  -5  -2   -0.55    1.25
  -6  -5  -3   -1.29    1.58
  -6  -5  -4   -0.01    1.13
  -6  -5  -5    3.53    2.42
  -6  -5  -6   -0.56    2.08
  -6  -5  -7   -0.37    1.61
  -6  -5  -8    9.49    4.12
  -6   5  -9   -2.19    2.00
   6  -6 -11    0.29    1.44
  -6   6  10   -2.75    2.19
  -6   6   9   -2.42    2.12
  -6   6   8    7.47    3.17
  -6   6   7    1.42    1.77
  -6  -6   6    1.14    2.27
  -6   6   6    4.72    2.87
  -6   6   5    5.65    2.63
  -6  -6   5   10.12    3.85
  -6   6   4    4.19    3.05
  -6  -6   4    3.95    2.37
  -6   6   3    5.25    3.86
  -6  -6   3   -3.73    2.65
  -6   6   2    2.91    2.33
  -6  -6   2    0.94    1.15
  -6   6   1   -0.46    2.25
  -6  -6   1   -1.60    2.26
  -6  -6   0   -2.21    1.49
  -6   6   0    1.04    0.94
  -6   6  -1    1.29    2.83
  -6  -6  -1    1.64    1.77
  -6   6  -2    7.59    3.98
  -6  -6  -2    3.12    2.24
  -6   6  -3    3.41    2.34
  -6  -6  -3    7.02    3.61
  -6   6  -4   -1.15    1.65
  -6  -6  -4    3.04    2.40
  -6   6  -5    2.77    1.33
  -6  -6  -5    0.60    1.63
  -6   6  -6   -1.24    2.22
  -6  -6  -6   -3.30    2.53
  -6  -7  -1   -4.77    2.97
  -6  -7  -2   -2.57    2.38
   7   0 -19    2.36    2.42
   7   0 -18   -3.12    2.40
   7   0 -17   -1.09    2.77
   7   0 -16    1.10    1.34
   7   0 -15   13.08    4.19
   7   0 -14    0.01    1.03
   7   0 -13   17.98    4.88
  -7   0  12   -5.03    2.56
  -7   0  11    2.29    1.94
  -7   0  10    0.48    1.52
  -7   0   9  107.13    9.97
  -7   0   8    3.58    2.37
  -7   0   7  252.78   14.27
  -7   0   6    0.22    1.04
  -7   0   5   44.44    5.67
  -7   0   4   -1.19    1.43
  -7   0   3   28.11    4.30
  -7   0   2    0.32    1.24
  -7   0   1   50.23    5.43
  -7   0   0    0.44    0.97
  -7   0  -1   23.15    3.73
  -7   0  -2   -0.01    0.59
  -7   0  -3   12.33    2.82
  -7   0  -4   -0.98    1.33
  -7   0  -4   -1.30    1.83
  -7   0  -5    1.00    1.04
  -7   0  -6    1.31    1.37
  -7   0  -7   -0.11    1.03
  -7   0  -8   -1.84    2.13
  -7   0  -9   -2.52    2.48
  -7   0 -10    1.62    1.83
  -7   0 -11    0.01    2.21
  -7   0 -12   -2.21    3.00
  -7   0 -13   38.57    8.26
   7   1 -19   -2.14    2.17
   7  -1 -18   -1.94    3.04
   7   1 -18    1.79    1.83
   7  -1 -17   -0.26    1.77
   7   1 -17    0.41    1.83
   7   1 -16    4.67    2.62
   7  -1 -16   -3.06    2.33
   7   1 -15   -0.09    1.74
   7  -1 -15   -0.21    2.50
   7   1 -14   32.02    5.97
   7  -1 -14   30.87    6.44
  -7  -1  14   21.02    5.29
   7   1 -13    0.95    1.24
  -7  -1  13   -2.74    2.49
  -7  -1  12   45.39    7.25
   7   1 -12   58.88    7.45
  -7  -1  11   -3.25    2.00
   7   1 -11    4.96    2.51
  -7  -1  10    3.44    2.30
  -7   1  10    4.02    1.56
  -7  -1   9    5.23    2.78
  -7   1   9    0.44    1.72
  -7  -1   8   29.41    5.34
  -7   1   8   37.85    5.52
  -7   1   7  123.52    9.68
  -7  -1   7  102.32    9.34
  -7   1   6   11.95    3.27
  -7  -1   6    9.86    2.96
  -7   1   5    1.45    1.39
  -7  -1   5    2.90    1.51
  -7   1   4   13.56    2.92
  -7  -1   4   14.28    3.62
  -7   1   3   32.68    4.07
  -7  -1   3   35.40    5.17
  -7   1   2    2.86    1.42
  -7  -1   2    6.08    1.82
  -7   1   1  102.83    6.95
  -7  -1   1   99.06    8.22
   7  -1  -1  101.13    6.62
  -7   1   0  179.21    9.00
  -7  -1   0  179.73   11.09
   7  -1   0  179.63    8.73
  -7   1  -1   -0.63    0.85
  -7  -1  -1    1.32    0.78
  -7   1  -2   17.50    2.97
  -7  -1  -2   12.97    3.12
  -7   1  -3    0.91    0.60
  -7  -1  -3    2.87    1.77
  -7  -1  -3    0.14    0.99
  -7  -1  -4   15.43    3.67
  -7   1  -4   17.22    3.02
  -7  -1  -4   18.46    3.95
  -7  -1  -5   29.53    5.37
  -7   1  -5   22.73    3.69
  -7  -1  -6    5.23    2.71
  -7   1  -6    4.21    2.19
  -7  -1  -7    9.64    3.46
  -7   1  -7   11.64    4.04
  -7   1  -8   -2.44    1.94
  -7  -1  -8    2.22    2.03
  -7   1  -9    6.34    3.42
  -7  -1  -9    6.00    2.96
  -7   1 -10    1.94    2.33
  -7  -1 -10   -0.26    1.40
  -7   1 -11    4.51    3.25
  -7  -1 -11   10.08    4.09
  -7   1 -12   -0.58    1.75
  -7  -1 -12    0.00    2.26
  -7   1 -13    7.07    3.58
  -7  -1 -13   26.23    6.90
   7  -2 -17   -2.79    2.42
   7   2 -17   -2.12    2.31
   7  -2 -16    0.78    1.57
   7   2 -16    2.09    1.89
   7  -2 -15    3.08    2.52
   7   2 -15    0.85    1.11
  -7  -2  15    6.09    2.61
   7  -2 -14   -1.77    2.51
   7   2 -14    0.25    0.99
  -7  -2  13   80.77   10.20
   7   2 -13   83.23    8.72
  -7  -2  12    6.91    3.45
   7   2 -12    7.45    2.61
  -7  -2  11   24.83    5.46
   7   2 -11   18.38    3.66
  -7  -2  10   41.88    7.01
   7   2 -10   27.33    4.29
  -7  -2   9   72.62    8.84
   7   2  -9   69.06    6.46
  -7  -2   8    8.17    3.11
  -7  -2   7    0.54    1.15
  -7   2   6   51.46    5.83
  -7  -2   6   63.01    7.50
  -7  -2   5   15.83    4.52
  -7   2   5    3.56    1.14
  -7  -2   4    3.58    2.12
  -7   2   4    0.83    0.64
   7   2  -3   95.30    6.08
  -7   2   3   94.86    6.56
   7  -2  -3   98.03    6.59
  -7  -2   3   94.07    8.89
  -7  -2   2   28.33    4.80
   7   2  -2   31.88    3.60
  -7   2   2   31.83    3.58
   7  -2  -2   27.53    3.22
  -7   2   1   85.21    5.50
  -7  -2   1   67.01    7.37
   7  -2  -1   74.94    4.97
  -7  -2   0   19.23    4.07
  -7   2   0   22.05    2.65
  -7   2  -1   73.89    4.65
  -7  -2  -1   73.32    7.87
  -7  -2  -2   22.79    4.55
  -7  -2  -2   23.13    3.81
  -7   2  -2   24.89    2.69
  -7  -2  -3    0.36    0.71
  -7   2  -3    0.79    0.58
  -7  -2  -3   -0.24    1.05
  -7  -2  -4    9.72    2.87
  -7   2  -4    6.48    1.55
  -7  -2  -4    2.96    0.91
  -7  -2  -5    3.06    1.80
  -7   2  -5    0.51    0.75
  -7  -2  -6    0.53    0.94
  -7   2  -6    1.11    0.62
  -7  -2  -7    2.77    2.09
  -7   2  -7    2.09    0.62
  -7  -2  -8    5.46    2.66
  -7  -2  -9    2.13    2.65
  -7  -2 -10    0.59    1.58
  -7   2 -10   -2.84    2.50
  -7  -2 -11    6.00    3.12
  -7   2 -11    6.14    3.13
  -7  -2 -12   -1.45    2.98
  -7   2 -12    1.18    1.58
  -7  -2 -13    1.56    2.10
  -7   2 -13   -0.67    2.41
   7  -3 -16    0.57    1.33
  -7  -3  16   -1.72    3.15
   7  -3 -15    7.55    3.99
  -7  -3  15    1.72    1.45
  -7  -3  14    5.89    3.10
   7  -3 -14    6.17    3.31
  -7  -3  13   -2.24    2.24
  -7  -3  12    5.40    2.86
  -7  -3  11   18.13    4.89
  -7  -3  10   18.17    4.89
  -7  -3   9   46.33    7.23
   7   3  -9   41.04    4.13
   7   3  -8    1.97    0.93
  -7  -3   8    2.33    2.04
  -7  -3   7   85.69    9.52
   7   3  -7   85.99    4.93
  -7  -3   6   10.12    2.54
   7   3  -6    7.83    1.31
  -7  -3   5   20.76    4.70
   7   3  -5   25.11    2.27
   7   3  -4    0.95    0.50
  -7  -3   4   -1.54    2.02
   7  -3  -3    3.16    1.38
  -7  -3   3   -1.62    1.97
   7   3  -3    1.36    0.69
   7  -3  -2   14.28    2.02
  -7  -3   2   12.00    3.20
   7   3  -2   14.79    2.08
  -7  -3   1    0.25    1.23
   7   3  -1    1.48    0.75
  -7  -3   0   16.88    4.38
   7   3   0   17.67    2.80
  -7  -3  -1   42.40    6.50
  -7  -3  -2   93.90    7.53
  -7  -3  -2   90.76    9.72
  -7  -3  -3   26.45    4.47
  -7  -3  -3   18.08    4.39
  -7  -3  -4    4.58    1.94
  -7  -3  -4    6.38    2.54
  -7  -3  -5    8.63    2.89
  -7  -3  -5    3.07    1.77
  -7  -3  -6    1.80    1.75
  -7  -3  -6    6.01    2.95
  -7  -3  -7    3.25    2.40
  -7  -3  -8   -0.71    1.53
  -7  -3  -9    8.18    3.08
  -7  -3 -10   -0.29    1.44
  -7  -3 -11   -0.59    2.60
  -7  -3 -12   -6.38    3.38
  -7  -4  16   -3.38    2.67
  -7  -4  15   -0.15    1.23
   7  -4 -15    1.22    2.28
  -7  -4  14    2.31    2.31
   7  -4 -14   -1.06    1.96
  -7  -4  13   -1.90    2.08
  -7  -4  12   10.39    3.90
  -7  -4  11    5.72    3.28
  -7   4  11   -3.18    1.88
  -7  -4  10    1.63    2.15
  -7  -4   9   20.40    4.89
  -7  -4   8   29.67    6.05
  -7  -4   7    3.78    2.31
  -7  -4   6   24.77    5.34
  -7  -4   5    1.23    2.27
  -7  -4   4   17.36    4.79
  -7  -4   3    1.13    2.27
  -7  -4   2    7.70    2.78
  -7  -4   1    2.63    1.69
  -7  -4   0    2.75    1.69
  -7  -4  -1   19.31    4.78
  -7  -4  -2    4.13    2.55
  -7  -4  -3    4.42    1.67
  -7  -4  -4    3.03    1.68
  -7  -4  -4    1.28    1.45
  -7  -4  -5    1.76    1.99
  -7  -4  -5    0.96    1.43
  -7  -4  -6    3.98    2.13
  -7  -4  -6    4.35    2.66
  -7  -4  -7    5.58    2.65
  -7  -4  -7    6.20    2.98
  -7  -4  -8    0.91    1.15
  -7  -4  -8    1.69    1.15
  -7  -4  -9    1.17    1.46
  -7  -4 -10    5.28    3.16
  -7  -4 -11   -5.53    3.03
  -7  -4 -12    3.39    2.52
   7  -5 -13   -0.31    1.06
  -7  -5  12    5.10    3.64
  -7  -5  11   -1.31    1.81
  -7   5  11    2.39    2.32
  -7  -5  10    2.89    2.90
  -7   5  10    0.12    0.81
  -7   5   9    5.96    2.99
  -7  -5   9    5.18    3.12
  -7  -5   8   -1.90    1.82
  -7   5   8   -0.03    1.38
  -7  -5   7   10.17    4.01
  -7  -5   6   -1.38    2.74
  -7  -5   5    4.31    3.02
  -7  -5   4   -1.25    2.36
  -7  -5   3    1.74    2.01
  -7  -5   2    3.00    1.80
  -7  -5   1    2.24    1.99
  -7  -5   0    6.70    3.03
  -7  -5  -1    0.23    1.51
  -7  -5  -2    0.59    1.53
  -7  -5  -3    3.77    2.39
  -7  -5  -4    2.25    2.06
  -7  -5  -5    3.38    3.28
  -7  -5  -6   -2.58    2.28
  -7  -5  -7   -0.43    1.16
  -7   6  10    1.05    1.63
  -7   6   9    3.87    3.21
  -7   6   8   12.68    4.46
  -7   6   7   -6.91    3.50
  -7  -6   7    4.70    3.35
  -7   6   6    3.42    2.24
  -7  -6   6    2.21    2.02
  -7   6   5    4.85    2.88
  -7  -6   5    0.18    1.33
  -7   6   4   -1.19    2.36
  -7  -6   4    3.22    2.62
  -7  -6   3   -2.21    1.99
  -7   6   3   -2.28    2.20
  -7  -6   2    1.54    1.75
  -7   6   2    5.11    3.25
  -7  -6   1   10.29    3.96
  -7  -6   0   -5.59    3.12
  -7  -6  -1    1.79    1.60
  -7  -6  -2    2.49    2.55
  -7  -6  -3    4.26    2.75
  -7  -6  -4    5.24    3.14
   8   0 -19    6.44    3.88
   8   0 -18    0.70    1.59
   8   0 -17   -1.24    1.42
   8   0 -16    0.82    1.24
   8   0 -15    1.66    1.00
   8   0 -14   27.59    5.85
  -8   0  13   -8.10    3.45
  -8   0  12   25.57    5.62
  -8   0  11    0.24    1.56
  -8   0  10    2.76    2.31
  -8   0   9   -0.89    1.31
  -8   0   8  104.51   10.00
  -8   0   7   -1.42    1.39
  -8   0   6    2.68    2.23
  -8   0   5   -1.63    1.90
  -8   0   4  110.00    9.01
  -8   0   3    2.03    1.52
  -8   0   2   52.29    5.95
  -8   0   1   -0.57    1.11
  -8   0   0    0.03    0.85
  -8   0  -1    1.04    1.24
  -8   0  -2    1.06    1.78
  -8   0  -3   -0.72    0.96
  -8   0  -4   34.42    5.14
  -8   0  -5   -0.15    0.79
  -8   0  -6   17.47    4.09
  -8   0  -6   26.88    5.64
  -8   0  -7    2.65    2.13
  -8   0  -8   -0.07    1.33
  -8   0  -9    3.04    2.33
  -8   0 -10   16.41    5.07
  -8   0 -11    0.74    1.91
  -8   0 -12    1.04    1.13
  -8   0 -13   -1.49    2.69
   8   1 -19    0.27    1.53
   8  -1 -18    0.57    1.05
   8   1 -18   -0.49    1.58
   8   1 -17    5.23    2.62
   8  -1 -17   -0.37    2.69
   8   1 -16   -2.06    2.40
   8  -1 -16   -3.40    2.47
   8   1 -15   16.88    4.65
   8  -1 -15   16.36    5.38
  -8  -1  15    7.34    3.16
   8   1 -14    1.92    1.44
  -8  -1  14   -0.47    1.70
  -8  -1  13    9.25    3.53
   8   1 -13    6.28    2.60
  -8  -1  12   34.18    6.68
   8   1 -12   39.26    6.18
  -8   1  11    2.45    1.68
  -8  -1  11   11.38    3.99
  -8  -1  10   30.03    5.75
  -8   1  10   34.24    6.04
  -8  -1   9   18.16    4.54
  -8   1   9   12.25    3.55
  -8   1   8   17.25    4.13
  -8  -1   8   11.55    3.98
  -8  -1   7   37.66    5.79
  -8   1   7   39.15    5.81
  -8   1   6    3.19    2.10
  -8  -1   6    6.72    2.43
  -8   1   5   10.34    2.92
  -8  -1   5    4.95    2.25
  -8   1   4    2.93    1.78
  -8  -1   4    5.37    2.13
  -8   1   3   28.51    4.20
  -8  -1   3   30.13    5.09
  -8   1   2   40.30    4.87
  -8  -1   2   39.61    5.73
  -8  -1   1   29.42    4.74
  -8   1   1   31.54    4.17
  -8   1   0   61.11    5.78
  -8  -1   0   76.27    7.83
  -8   1  -1    1.18    0.95
  -8  -1  -1    0.94    1.09
  -8   1  -2    6.63    2.00
  -8  -1  -2    8.69    2.75
  -8   1  -3   10.91    2.51
  -8  -1  -3    8.84    2.77
  -8   1  -4   27.99    4.10
  -8  -1  -4   25.61    4.77
  -8  -1  -4   22.70    4.63
  -8  -1  -5   15.15    3.92
  -8   1  -5   19.62    3.64
  -8  -1  -5   15.72    3.73
  -8  -1  -6   46.08    7.08
  -8   1  -6   39.89    5.39
  -8  -1  -6   52.03    7.36
  -8  -1  -7    4.01    2.58
  -8   1  -7    6.00    2.11
  -8  -1  -8    6.38    3.23
  -8   1  -8   -0.40    1.69
  -8  -1  -9   12.74    4.50
  -8   1  -9    8.79    3.33
  -8  -1 -10    4.42    1.99
  -8   1 -10    2.17    2.66
  -8  -1 -11    7.53    3.59
  -8   1 -11   13.71    5.20
  -8   1 -12    8.90    4.39
  -8  -1 -12    5.72    3.20
   8  -2 -17    0.13    1.20
   8  -2 -16    0.51    1.25
   8   2 -16    1.32    1.62
  -8  -2  16    4.93    3.16
   8  -2 -15    0.44    1.41
   8   2 -15    1.77    1.83
  -8  -2  15   -0.89    1.76
  -8  -2  14    9.47    3.74
   8   2 -14    5.10    2.36
  -8  -2  13    1.12    1.42
   8   2 -13    0.60    1.15
  -8  -2  12   33.88    6.69
   8   2 -12   25.19    4.47
  -8  -2  11    9.82    4.09
   8   2 -11   11.11    2.94
  -8  -2  10   34.71    6.52
   8   2 -10   30.71    4.74
  -8  -2   9    5.34    2.99
  -8  -2   8    6.39    3.07
  -8  -2   7    0.40    1.01
  -8   2   7   -1.62    1.49
  -8  -2   6   10.38    2.84
  -8   2   6   12.63    3.14
  -8   2   5   54.83    5.92
  -8  -2   5   55.26    7.31
  -8   2   4    4.63    1.70
  -8  -2   4    8.19    2.82
  -8   2   3    0.86    1.15
  -8  -2   3   -1.10    1.93
  -8   2   2    0.58    1.03
  -8  -2   2   -1.69    1.36
   8  -2  -2    2.22    1.33
  -8  -2   1   22.13    4.65
  -8   2   1   26.89    3.48
   8  -2  -1   23.61    3.09
  -8   2   0    0.45    0.91
  -8  -2   0    2.40    1.59
  -8   2  -1   11.43    2.07
  -8  -2  -1   13.71    3.65
  -8  -2  -2   41.47    6.60
  -8   2  -2   34.31    3.62
  -8   2  -3   16.31    2.53
  -8  -2  -3   21.25    4.77
  -8  -2  -3   13.44    3.35
  -8  -2  -4    0.63    0.93
  -8   2  -4   -1.07    1.12
  -8  -2  -4   -1.94    1.74
  -8  -2  -5   14.66    4.21
  -8   2  -5   18.16    2.97
  -8  -2  -5    7.26    2.51
  -8   2  -6    4.04    1.38
  -8  -2  -6    3.06    1.86
  -8  -2  -6    7.13    2.84
  -8  -2  -7    4.95    2.85
  -8  -2  -8   33.65    6.39
  -8  -2  -9   -0.08    1.64
  -8  -2 -10    2.80    2.73
  -8  -2 -11    4.84    2.89
  -8  -2 -12    1.65    2.03
  -8  -3  17    3.34    2.39
   8  -3 -16    5.10    3.15
  -8  -3  16   -0.20    2.07
  -8  -3  15   -3.90    3.17
   8  -3 -15   -1.68    2.32
  -8  -3  14    0.00    1.55
  -8  -3  13   -1.24    2.32
  -8  -3  12    2.59    2.53
  -8  -3  11   -0.20    1.36
  -8  -3  10    5.77    3.41
  -8  -3   9    3.76    1.93
  -8  -3   8    7.65    2.63
  -8  -3   7    5.62    2.26
  -8  -3   6    0.84    1.29
  -8  -3   5   -0.33    2.03
  -8  -3   4   -1.77    2.46
  -8  -3   3   -0.36    2.26
  -8  -3   2   -0.57    1.71
  -8  -3   1    9.43    2.65
  -8  -3   0   59.67    8.00
  -8  -3  -1    0.16    2.14
  -8  -3  -2  147.54   13.03
  -8  -3  -3    3.87    2.14
  -8  -3  -3    0.47    0.86
  -8  -3  -4   29.20    5.00
  -8  -3  -4   25.10    5.57
  -8  -3  -5    1.14    0.77
  -8  -3  -5   -0.74    1.20
  -8  -3  -6    4.99    2.59
  -8  -3  -6   -1.91    2.59
  -8  -3  -7   -1.05    1.17
  -8  -3  -7   -7.04    3.29
  -8  -3  -8    3.85    2.53
  -8  -3  -8    1.44    2.07
  -8  -3  -9   -3.40    2.30
  -8  -3 -10    1.35    1.63
  -8  -3 -11    8.81    4.15
  -8  -3 -12    3.55    2.57
  -8  -4  16   -2.87    2.19
  -8  -4  15    2.29    2.37
  -8  -4  14    0.83    1.37
  -8  -4  13    0.76    1.36
  -8  -4  12    7.57    3.85
  -8  -4  11    2.23    2.20
  -8  -4  10   22.68    5.74
  -8  -4   9    1.17    2.02
  -8  -4   8    3.41    1.97
  -8  -4   7   -1.11    2.16
  -8  -4   6   11.82    4.10
  -8  -4   5    0.61    1.68
  -8  -4   4    1.69    1.59
  -8  -4   3   -1.78    1.81
  -8  -4   2   23.39    5.24
  -8  -4   1    1.00    1.21
  -8  -4   0    9.90    3.73
  -8  -4  -1   16.42    4.92
  -8  -4  -2    2.24    2.24
  -8  -4  -3    7.20    3.11
  -8  -4  -4    7.11    3.22
  -8  -4  -5    4.49    2.73
  -8  -4  -6    0.98    1.34
  -8  -4  -7   -0.72    2.25
  -8  -4  -8   -3.59    2.22
  -8  -4  -8    0.10    1.73
  -8  -4  -9    3.28    2.22
  -8  -4  -9   -3.78    3.45
  -8  -4 -10   -3.19    2.34
  -8  -4 -11    2.68    2.30
  -8  -5  13    7.59    4.33
  -8  -5  12    1.90    2.70
  -8   5  11    3.20    2.19
  -8  -5  11    1.95    2.31
  -8  -5  10    2.01    1.58
  -8   5  10    0.38    1.16
  -8  -5   9    4.41    2.80
  -8  -5   8    5.14    3.20
  -8  -5   7   -0.64    1.27
  -8  -5   6   10.99    3.98
  -8  -5   5    1.56    1.31
  -8  -5   4    6.29    3.25
  -8  -5   3    4.25    3.17
  -8  -5   2    0.58    1.58
  -8  -5   1   -2.26    2.26
  -8  -5   0   -1.62    2.43
  -8  -5  -1    0.38    1.27
  -8  -5  -2    3.15    2.30
  -8  -5  -3    3.09    2.63
  -8  -5  -4   -0.77    1.30
  -8  -5  -5    5.61    3.22
  -8  -5  -6    5.21    3.08
  -8   6  10   -1.02    1.49
  -8   6   9   -4.14    2.71
  -8   6   8    0.01    0.90
  -8  -6   8    1.14    1.75
  -8   6   7    1.06    2.70
  -8  -6   7    4.08    2.50
  -8  -6   6    1.27    1.89
  -8   6   6    1.62    2.45
  -8  -6   5    2.48    2.13
  -8  -6   4    2.87    2.34
  -8  -6   3    4.74    2.46
  -8  -6   2    1.15    1.35
  -8  -6   1   -0.32    2.06
  -8  -6   0    1.15    1.38
  -8  -6  -1   -0.23    2.13
  -8  -6  -2    2.58    2.26
   9   0 -19    1.93    1.27
   9   0 -18   -1.82    1.12
   9   0 -17   -2.04    2.51
   9   0 -16    0.95    2.00
   9   0 -15   -0.39    1.54
  -9   0  14   -0.04    1.84
  -9   0  13    3.90    2.58
  -9   0  12   -0.91    2.17
  -9   0  11   19.04    4.88
  -9   0  10    2.91    2.16
  -9   0   9   13.49    4.23
  -9   0   8    6.18    3.06
  -9   0   7   42.63    6.51
  -9   0   6   -0.47    1.01
  -9   0   5   90.15    8.64
  -9   0   4    0.52    0.95
  -9   0   3    1.13    1.85
  -9   0   2   -0.24    0.72
  -9   0   1   90.01    8.28
  -9   0   0    1.14    1.35
  -9   0  -1   29.55    4.90
  -9   0  -2   -0.55    1.14
  -9   0  -3   77.19    8.03
  -9   0  -4   -0.84    1.14
  -9   0  -5   -0.90    1.17
  -9   0  -6   -1.01    1.65
  -9   0  -7   -1.82    1.92
  -9   0  -7    0.13    1.75
  -9   0  -8   -1.71    1.83
  -9   0  -8    0.95    1.82
  -9   0  -9   11.46    4.49
  -9   0  -9   15.60    4.13
  -9   0 -10   -1.86    2.25
  -9   0 -11    3.01    2.80
  -9   0 -12   -4.14    3.93
   9   1 -19    2.10    2.03
   9   1 -18    4.24    2.90
   9  -1 -18   -2.85    2.63
   9   1 -17    0.70    1.28
   9  -1 -17   -2.52    1.95
   9   1 -16   -1.93    1.81
   9  -1 -16    0.20    2.10
  -9  -1  16   -2.93    2.58
   9   1 -15   -1.97    2.21
   9  -1 -15   -3.34    2.44
  -9  -1  15    2.54    2.40
   9   1 -14    0.88    1.55
  -9  -1  14   -3.67    3.03
  -9  -1  13    1.54    2.50
   9   1 -13   -0.04    1.51
  -9  -1  12   35.77    6.84
  -9   1  12   21.63    5.25
  -9  -1  11   32.13    6.32
  -9   1  11   30.17    6.06
  -9   1  10   63.67    8.33
  -9  -1  10   83.46   10.03
  -9   1   9   36.21    6.22
  -9  -1   9   38.24    6.59
  -9   1   8   -0.89    1.01
  -9  -1   8   -1.16    1.85
  -9   1   7    8.58    3.29
  -9  -1   7   10.15    3.35
  -9   1   6   26.85    4.96
  -9  -1   6   25.07    5.16
  -9   1   5    0.26    0.97
  -9  -1   5   -0.27    1.43
  -9   1   4    2.70    1.26
  -9  -1   4    3.52    2.33
  -9   1   3   11.91    2.99
  -9  -1   3   15.09    3.79
  -9   1   2   45.90    5.57
  -9  -1   2   44.50    6.39
  -9   1   1   52.41    5.78
  -9  -1   1   50.32    6.67
  -9   1   0    0.52    0.84
  -9  -1   0    0.03    1.45
  -9   1  -1    4.68    1.92
  -9  -1  -1    4.16    2.43
  -9   1  -2    4.91    1.85
  -9  -1  -2   10.05    3.42
  -9   1  -3   -0.20    0.66
  -9  -1  -3    6.26    2.67
  -9   1  -4    6.61    2.24
  -9  -1  -4    8.49    3.31
  -9   1  -5   13.36    3.22
  -9  -1  -5   12.94    3.79
  -9   1  -6   14.22    3.45
  -9  -1  -6   14.70    4.14
  -9  -1  -6    8.68    3.41
  -9   1  -7    1.54    1.12
  -9  -1  -7    1.43    2.04
  -9  -1  -7    4.48    2.80
  -9  -1  -8    7.16    3.33
  -9   1  -8   14.46    3.72
  -9  -1  -8   11.11    3.55
  -9  -1  -9    3.38    2.82
  -9   1  -9    1.76    1.20
  -9  -1 -10   15.16    5.04
  -9  -1 -11   -1.14    1.55
  -9   1 -11   -2.04    2.96
  -9  -1 -12    0.89    1.43
   9  -2 -17    0.53    1.44
  -9  -2  17   -1.16    3.03
   9  -2 -16   -3.98    2.69
  -9  -2  16    6.01    3.97
   9   2 -15    3.17    2.57
  -9  -2  15    2.75    1.60
  -9  -2  14    4.55    2.40
   9   2 -14    1.34    1.15
  -9  -2  13   12.89    4.81
   9   2 -13    5.71    2.13
  -9  -2  12    3.59    3.98
   9   2 -12    2.56    1.81
  -9  -2  11   10.39    3.84
   9   2 -11    4.50    2.04
  -9  -2  10    2.78    2.35
  -9  -2   9   12.60    4.16
  -9  -2   8    2.42    1.82
  -9   2   8   -2.08    2.20
  -9  -2   7   -0.94    2.01
  -9   2   7   -1.29    1.14
  -9   2   6    8.68    2.74
  -9  -2   6    2.80    1.81
  -9  -2   5   27.31    5.61
  -9   2   5   38.52    5.24
  -9   2   4    9.60    2.63
  -9  -2   4    8.21    3.50
  -9   2   3    9.62    2.52
  -9  -2   3    9.46    2.65
  -9   2   2   14.18    2.93
  -9  -2   2    7.40    2.75
  -9   2   1    0.97    1.50
  -9  -2   1   -0.41    1.66
  -9   2   0   51.98    4.92
  -9  -2   0   50.75    7.36
  -9   2  -1    3.08    1.06
  -9  -2  -1    3.51    1.84
  -9   2  -2   50.28    4.81
  -9  -2  -2   57.64    7.98
  -9   2  -3    0.09    0.52
  -9  -2  -3   -0.82    1.43
  -9   2  -4   12.92    2.50
  -9  -2  -4   12.59    3.86
  -9  -2  -5   -0.41    2.11
  -9  -2  -5    0.99    1.52
  -9  -2  -6    6.23    3.09
  -9  -2  -6    3.30    1.57
  -9  -2  -7    5.96    3.15
  -9  -2  -7   10.37    3.75
  -9  -2  -8    5.20    3.05
  -9  -2  -8   -0.91    1.49
  -9  -2  -9    0.01    1.57
  -9  -2  -9    1.93    2.17
  -9  -2 -10    2.09    1.28
  -9  -2 -11   -1.24    2.09
  -9  -3  16   -1.55    3.51
  -9  -3  15    0.40    1.64
  -9  -3  14    1.41    1.63
  -9  -3  13   10.77    4.22
  -9  -3  12    5.84    3.98
  -9  -3  11    8.16    3.58
  -9  -3  10   -4.95    2.31
  -9  -3   9    9.29    3.18
  -9  -3   8    2.81    1.99
  -9  -3   7    4.69    2.89
  -9  -3   6   10.45    3.99
  -9  -3   5   54.32    8.08
  -9  -3   4   16.82    4.70
  -9  -3   3   34.81    6.25
  -9  -3   2    5.20    3.10
  -9  -3   1    8.69    3.34
  -9  -3   0   64.59    8.69
  -9  -3  -1  103.42   11.41
  -9  -3  -2    7.97    3.16
  -9  -3  -3   70.28    9.56
  -9  -3  -4   -0.23    1.41
  -9  -3  -4    1.04    1.41
  -9  -3  -5    2.70    1.65
  -9  -3  -5    5.09    2.45
  -9  -3  -6   -1.38    1.31
  -9  -3  -6    0.21    1.42
  -9  -3  -7    2.57    1.87
  -9  -3  -7    5.60    3.02
  -9  -3  -8    4.88    2.87
  -9  -3  -8    7.22    3.72
  -9  -3  -9   -0.40    1.80
  -9  -3  -9   -1.51    2.31
  -9  -3 -10   -5.14    2.96
  -9  -3 -10   -1.44    3.27
  -9  -3 -11   -1.49    1.82
  -9  -4  15    2.58    2.47
  -9  -4  14    8.75    4.17
  -9  -4  13    7.04    4.08
  -9  -4  12    3.12    2.85
  -9  -4  11    3.69    2.61
  -9  -4  10   10.56    4.08
  -9  -4   9    9.49    3.75
  -9  -4   8    3.12    2.01
  -9  -4   7    3.93    2.10
  -9  -4   6   13.52    4.47
  -9  -4   5    2.52    2.39
  -9  -4   4    0.15    1.14
  -9  -4   3   -1.57    2.25
  -9  -4   2    0.77    1.78
  -9  -4   1   -0.65    1.91
  -9  -4   0   10.61    3.99
  -9  -4  -1   19.20    5.40
  -9  -4  -2    3.52    2.35
  -9  -4  -3   11.92    4.48
  -9  -4  -4    5.26    3.26
  -9  -4  -5    4.19    2.92
  -9  -4  -6    3.18    3.02
  -9  -4  -7    2.38    2.19
  -9  -4  -8   -2.16    2.82
  -9  -5  13   10.57    5.05
  -9  -5  12   -2.79    2.50
  -9  -5  11    3.74    3.05
  -9   5  11   -0.23    1.75
  -9  -5  10    3.64    2.12
  -9  -5   9   -1.89    2.31
  -9  -5   8    3.44    3.13
  -9  -5   7    1.78    2.27
  -9  -5   6    7.47    3.75
  -9  -5   5    3.95    2.92
  -9  -5   4    1.64    1.97
  -9  -5   3    3.73    2.96
  -9  -5   2    2.70    2.12
  -9  -5   1    4.05    2.99
  -9  -5   0    1.05    1.50
  -9  -5  -1    1.82    2.38
  -9  -5  -2    1.98    2.04
  -9  -5  -3   -8.18    3.86
  -9  -5  -4    3.36    3.22
  -9  -5  -5    5.86    3.36
  -9   6  10   -0.92    1.56
  -9   6   9    4.06    2.62
  -9  -6   9   -3.31    2.29
  -9  -6   8    3.00    3.45
  -9   6   8   -8.41    3.97
  -9  -6   7    0.49    2.86
  -9  -6   6   -7.15    3.69
  -9  -6   5    5.53    3.82
  -9  -6   4   -2.62    2.38
  -9  -6   3   -0.09    2.88
  -9  -6   2   -0.66    1.18
  -9  -6   1    4.97    2.55
  -9  -6   0   -3.07    2.79
  10   0 -18    2.63    1.92
  10   0 -17    0.74    1.58
  10   0 -16    6.79    3.66
  10   0 -15    0.90    1.39
 -10   0  15   -3.33    3.16
 -10   0  14    7.26    3.43
 -10   0  13   -2.06    3.14
 -10   0  12   26.39    6.35
 -10   0  11    1.71    2.18
 -10   0  10   11.78    4.20
 -10   0   9    2.65    2.49
 -10   0   8    4.33    2.79
 -10   0   7    0.76    2.03
 -10   0   6    1.70    1.38
 -10   0   5   -0.32    1.13
 -10   0   4    0.71    1.55
 -10   0   3    1.23    1.95
 -10   0   2   10.72    3.30
 -10   0   1   -0.44    1.63
 -10   0   0  117.37   10.12
 -10   0  -1   -0.49    1.57
 -10   0  -2   14.99    3.67
 -10   0  -3    0.50    0.90
 -10   0  -4    2.15    1.80
 -10   0  -5   -0.54    0.85
 -10   0  -6   20.82    4.76
 -10   0  -7    3.58    2.71
 -10   0  -8   14.54    4.45
 -10   0  -9    1.80    1.83
 -10   0 -10   -0.97    1.42
 -10   0 -10    3.35    3.01
 -10   0 -11   -6.37    3.08
  10   1 -19    2.70    2.60
  10   1 -18    0.72    1.41
  10   1 -17   -0.32    1.21
  10  -1 -17   -0.05    2.04
  10   1 -16   -4.46    2.64
  10  -1 -16   -0.92    1.88
 -10  -1  16   -1.46    2.47
  10   1 -15   13.52    4.18
 -10  -1  15    4.38    1.60
 -10  -1  14   -0.26    2.08
  10   1 -14    1.55    1.65
 -10  -1  13   23.53    5.45
 -10   1  13   17.72    4.82
 -10  -1  12   10.58    4.59
 -10   1  12    3.34    1.72
 -10  -1  11   -1.76    1.29
 -10   1  11   -2.54    2.15
 -10   1  10   11.08    4.04
 -10  -1  10   11.28    3.96
 -10   1   9   48.32    7.51
 -10  -1   9   42.46    7.21
 -10  -1   8   45.98    7.27
 -10   1   8   50.81    7.29
 -10   1   7   17.73    4.42
 -10  -1   7   11.55    4.02
 -10   1   6   36.33    5.95
 -10  -1   6   34.83    6.33
 -10   1   5   41.29    6.03
 -10  -1   5   45.12    6.79
 -10   1   4    1.21    1.55
 -10  -1   4    5.57    2.95
 -10   1   3   18.29    3.81
 -10  -1   3   21.07    4.52
 -10   1   2   17.06    3.68
 -10  -1   2   12.26    3.61
 -10   1   1    2.53    1.58
 -10  -1   1    2.10    1.68
 -10   1   0    0.16    0.67
 -10  -1   0   -1.20    1.51
 -10   1  -1   -0.60    1.08
 -10  -1  -1   -1.26    1.87
 -10   1  -2    0.61    0.73
 -10  -1  -2    1.79    1.04
 -10   1  -3    6.12    2.50
 -10  -1  -3    7.24    2.95
 -10   1  -4    0.86    0.70
 -10  -1  -4   -1.06    1.44
 -10   1  -5    6.69    2.56
 -10  -1  -5    1.57    1.58
 -10   1  -6    0.08    1.32
 -10  -1  -6    1.18    1.41
 -10   1  -7    6.52    2.98
 -10  -1  -7    2.72    1.60
 -10  -1  -8    4.15    3.24
 -10  -1  -8   -1.46    2.63
 -10  -1  -9   -2.96    2.16
 -10  -1  -9    0.79    1.75
 -10  -1 -10    0.88    1.97
 -10  -1 -10    0.72    2.32
 -10  -1 -11    1.10    1.70
 -10  -1 -11    4.93    3.21
 -10  -1 -12   -1.93    2.77
 -10  -2  16   -0.77    1.79
 -10  -2  15    5.45    2.61
 -10  -2  14    6.27    3.24
 -10  -2  13    1.64    2.04
  10   2 -13    4.17    2.10
 -10  -2  12    2.20    2.91
  10   2 -12    1.78    1.80
 -10  -2  11    2.13    2.61
 -10  -2  10   25.81    6.45
 -10  -2   9    6.40    2.96
 -10   2   9    0.41    1.78
 -10  -2   8    0.72    1.41
 -10   2   8    3.12    2.15
 -10  -2   7   52.48    8.26
 -10   2   7   70.62    7.92
 -10   2   6    4.98    2.32
 -10  -2   6    6.07    2.42
 -10   2   5    7.64    2.73
 -10  -2   5    2.64    3.44
 -10   2   4   17.02    3.86
 -10  -2   4   21.09    5.33
 -10   2   3    9.14    2.79
 -10  -2   3    6.21    3.23
 -10   2   2    2.33    1.06
 -10  -2   2    1.52    1.13
 -10   2   1   12.75    2.75
 -10  -2   1    7.00    2.69
 -10   2   0   -0.02    0.85
 -10  -2   0    0.05    1.57
 -10   2  -1   -0.01    0.74
 -10  -2  -1    2.41    2.57
 -10  -2  -2   26.43    5.59
 -10   2  -2   36.28    4.47
 -10  -2  -3    3.40    2.17
 -10  -2  -4    1.33    2.10
 -10  -2  -5    1.75    1.74
 -10  -2  -6    1.49    2.25
 -10  -2  -6    1.35    1.69
 -10  -2  -7    2.28    1.84
 -10  -2  -7    2.60    2.04
 -10  -2  -8   -2.71    2.60
 -10  -2  -8    1.05    1.34
 -10  -2  -9    3.66    2.75
 -10  -2  -9    7.45    4.05
 -10  -2 -10    1.89    1.99
 -10  -2 -10   -5.04    3.13
 -10  -3  16    1.16    2.88
 -10  -3  15   -1.25    2.10
 -10  -3  14   -0.65    2.21
 -10  -3  13   10.74    5.07
 -10  -3  12   32.49    7.31
 -10  -3  11    7.93    4.06
 -10  -3  10   22.52    5.92
 -10  -3   9    7.00    3.63
 -10  -3   8   19.02    4.65
 -10  -3   7    6.29    3.50
 -10  -3   6    5.66    2.78
 -10  -3   5    4.47    2.79
 -10  -3   4    6.56    3.70
 -10  -3   3   13.96    4.64
 -10  -3   2   23.77    5.69
 -10  -3   1    2.71    2.24
 -10  -3   0   17.14    4.44
 -10  -3  -1    9.05    3.71
 -10  -3  -2   73.62   10.07
 -10  -3  -3    1.44    1.75
 -10  -3  -4    0.53    1.44
 -10  -3  -5   -0.80    1.62
 -10  -3  -6   -1.56    1.92
 -10  -3  -6    4.82    2.63
 -10  -3  -7    2.34    2.63
 -10  -3  -7    4.03    2.49
 -10  -3  -8    0.61    1.91
 -10  -3  -8    0.76    1.28
 -10  -3  -9    0.91    1.85
 -10  -3  -9    7.05    3.60
 -10  -3 -10    3.41    2.65
 -10  -4  14   -0.68    1.70
 -10  -4  13    6.21    3.72
 -10  -4  12    1.42    2.14
 -10  -4  11    1.68    1.95
 -10  -4  10    4.12    2.89
 -10  -4   9   10.66    4.50
 -10  -4   8   18.46    5.34
 -10  -4   7    4.71    2.73
 -10  -4   6    1.44    2.31
 -10  -4   5    4.61    2.84
 -10  -4   4   -0.17    1.94
 -10  -4   3    5.18    2.93
 -10  -4   2   -6.77    3.23
 -10  -4   1   -4.33    2.90
 -10  -4   0   -2.39    3.00
 -10  -4  -1   13.31    4.41
 -10  -4  -2   -0.76    1.66
 -10  -4  -3    3.19    2.59
 -10  -4  -4    3.18    3.34
 -10  -4  -5    0.65    2.71
 -10  -4  -6    1.27    1.38
 -10  -5  12    8.47    4.76
 -10  -5  11    4.67    2.64
 -10  -5  10    0.08    1.94
 -10  -5   9   10.93    4.53
 -10  -5   8   -2.71    3.16
 -10  -5   7   -2.68    3.46
 -10  -5   6    3.35    2.67
 -10  -5   5    1.69    1.56
 -10  -5   4    7.86    3.62
 -10  -5   3    7.57    3.60
 -10  -5   2   -5.05    3.16
 -10  -5   1    5.71    3.84
 -10  -5   0   -1.34    1.86
 -10  -5  -1   -2.97    3.81
 -10  -5  -2    1.84    1.93
 -10  -5  -3   -1.86    1.71
 -10  -6   5    3.04    2.46
  11   0 -18   -5.14    3.20
  11   0 -17    1.85    1.96
  11   0 -16    6.16    3.74
 -11   0  16   -2.86    3.08
 -11   0  15   -2.24    2.23
 -11   0  14   -8.30    3.79
 -11   0  13   21.69    5.97
 -11   0  12   -3.23    2.10
 -11   0  11   90.92   11.27
 -11   0  10    2.29    2.08
 -11   0   9   86.66   10.53
 -11   0   8    5.62    3.47
 -11   0   7   27.15    5.49
 -11   0   6    1.51    1.48
 -11   0   5   11.24    3.60
 -11   0   4   -0.41    1.02
 -11   0   3    4.77    2.48
 -11   0   2    3.14    2.25
 -11   0   1    1.09    1.98
 -11   0   0   -0.40    1.16
 -11   0  -1   -1.16    1.87
 -11   0  -2   -1.24    2.05
 -11   0  -3   12.52    3.68
 -11   0  -4   -1.52    1.34
 -11   0  -5   48.05    7.37
 -11   0  -6    0.37    1.73
 -11   0  -7    4.35    2.48
 -11   0  -8   -3.13    2.14
 -11   0  -9   -1.84    1.72
  11   1 -18   -0.64    1.48
  11   1 -17   -2.79    2.24
  11  -1 -17   -0.48    1.22
  11   1 -16    4.16    3.11
 -11  -1  16    3.21    2.85
  11   1 -15   -2.51    2.49
 -11  -1  15   -2.47    2.88
 -11  -1  14   -2.48    2.41
 -11  -1  13    8.10    3.61
 -11   1  13    6.51    3.21
 -11  -1  12    4.45    3.72
 -11   1  12   -1.55    2.45
 -11   1  11    6.77    3.29
 -11  -1  11    4.82    3.36
 -11   1  10    1.24    2.15
 -11  -1  10    0.84    1.54
 -11   1   9   41.67    7.19
 -11  -1   9   50.54    8.37
 -11   1   8    1.41    2.27
 -11  -1   8    2.55    3.09
 -11   1   7    9.10    3.64
 -11  -1   7   10.04    3.76
 -11   1   6    3.87    2.06
 -11  -1   6    0.26    1.42
 -11   1   5    3.32    2.06
 -11  -1   5    5.64    2.90
 -11   1   4   12.13    3.60
 -11  -1   4   19.13    4.94
 -11   1   3   -2.07    2.04
 -11  -1   3   -0.88    0.89
 -11   1   2   -0.35    1.09
 -11  -1   2   -0.74    2.05
 -11   1   1    7.27    2.55
 -11  -1   1   11.71    3.53
 -11   1   0    0.69    1.42
 -11  -1   0    0.10    2.32
 -11   1  -1    5.07    2.49
 -11  -1  -1    4.51    1.77
 -11   1  -2   -2.32    1.71
 -11  -1  -2   -0.49    0.98
 -11   1  -3    0.59    1.22
 -11  -1  -3    0.64    1.60
 -11   1  -4    3.75    1.50
 -11  -1  -4    6.26    2.92
 -11   1  -5    0.74    1.07
 -11  -1  -5   -1.93    2.02
 -11  -1  -6    2.86    2.06
 -11  -1  -7    9.98    3.98
 -11  -1  -8    2.54    2.16
 -11  -1  -9    0.48    0.95
 -11  -1 -10    5.02    2.79
 -11  -1 -11   -1.42    2.25
 -11  -2  16    7.73    4.16
 -11  -2  15    5.27    3.28
 -11  -2  14    3.75    3.31
 -11  -2  13   18.61    5.75
 -11  -2  12    2.69    3.34
 -11  -2  11   -0.37    1.47
 -11  -2  10   -1.45    2.64
 -11   2  10    0.27    1.78
 -11  -2   9   -1.27    2.00
 -11   2   9    0.52    1.37
 -11  -2   8    2.01    2.01
 -11   2   8    1.19    1.17
 -11   2   7    4.65    2.60
 -11  -2   7    2.10    2.14
 -11   2   6   12.29    3.44
 -11  -2   6   20.13    5.23
 -11   2   5    4.53    2.50
 -11  -2   5   -0.40    1.74
 -11   2   4    1.54    1.60
 -11  -2   4    3.42    2.35
 -11   2   3    3.04    1.90
 -11  -2   3    4.76    2.00
 -11   2   2    0.78    1.00
 -11  -2   2   -1.66    1.28
 -11   2   1    7.76    2.65
 -11  -2   1   -0.06    2.28
 -11   2   0   18.41    3.39
 -11  -2   0   25.36    5.76
 -11  -2  -1   -1.28    1.55
 -11  -2  -2    6.04    2.88
 -11  -2  -3   17.84    5.08
 -11  -2  -4   10.71    4.08
 -11  -2  -5    4.95    2.50
 -11  -2  -6    3.21    2.70
 -11  -2  -7    5.59    2.86
 -11  -2  -8    1.07    1.02
 -11  -2  -9    0.01    0.96
 -11  -2  -9    0.99    1.44
 -11  -3  15    2.46    2.31
 -11  -3  14   13.80    5.44
 -11  -3  13    2.41    2.78
 -11  -3  12    4.29    2.89
 -11  -3  11   11.52    4.76
 -11  -3  10    3.39    3.13
 -11  -3   9    6.22    3.68
 -11  -3   8   -1.90    2.10
 -11  -3   7    1.28    1.79
 -11  -3   6   13.87    4.35
 -11  -3   5    1.06    1.80
 -11  -3   4    6.49    3.28
 -11  -3   3    4.75    2.53
 -11  -3   2    2.82    2.26
 -11  -3   1    4.47    1.61
 -11  -3   0    3.06    2.72
 -11  -3  -1   39.93    7.79
 -11  -3  -2    9.14    3.83
 -11  -3  -3    6.44    3.28
 -11  -3  -4    3.96    2.75
 -11  -3  -5   -3.38    2.55
 -11  -3  -6    2.64    2.10
 -11  -3  -7   -1.62    2.09
 -11  -3  -9   -4.75    3.18
 -11  -4  13    6.09    4.25
 -11  -4  12   -4.05    3.07
 -11  -4  11    6.79    3.61
 -11  -4  10   -1.50    2.67
 -11  -4   9    2.21    2.26
 -11  -4   8    0.50    1.57
 -11  -4   7   -0.46    2.42
 -11  -4   6    9.73    4.24
 -11  -4   5   11.74    4.48
 -11  -4   4    5.90    3.75
 -11  -4   3    6.23    3.52
 -11  -4   2   -1.69    2.31
 -11  -4   1    1.99    1.33
 -11  -4   0    9.67    3.87
 -11  -4  -1   -0.28    2.21
 -11  -4  -2    1.99    2.14
 -11  -4  -3    5.89    3.41
 -11  -4  -4    5.15    2.57
 -11  -4  -5   -3.73    3.17
 -11  -5  10    3.45    4.40
 -11  -5   9    6.44    3.43
 -11  -5   8   -1.82    2.92
 -11  -5   7    1.62    2.17
 -11  -5   6    6.07    3.50
 -11  -5   5    6.01    4.02
 -11  -5   4    5.27    3.31
 -11  -5   3    0.38    2.34
 -11  -5   2   -3.60    2.87
 -11  -5   1    4.85    3.87
 -11  -5   0   -3.61    3.26
  12   0 -17   -1.70    1.33
 -12   0  16   -2.47    3.58
 -12   0  15    0.40    1.85
 -12   0  14    6.80    3.90
 -12   0  13    0.11    1.05
 -12   0  12    8.22    3.71
 -12   0  11   -0.14    1.70
 -12   0  10    1.94    2.19
 -12   0   9    5.65    3.85
 -12   0   8   21.62    5.24
 -12   0   7    1.42    2.19
 -12   0   6   -3.86    2.82
 -12   0   5    6.42    3.55
 -12   0   4    3.34    2.53
 -12   0   3   -0.84    2.00
 -12   0   2   77.23    9.17
 -12   0   1    0.43    1.02
 -12   0   0   14.55    3.96
 -12   0  -1   -0.57    2.01
 -12   0  -2   -1.29    2.38
 -12   0  -3   -0.42    1.36
 -12   0  -4    8.74    3.58
 -12   0  -5    1.98    1.17
 -12   0  -6    1.43    2.22
 -12   0  -7    5.60    2.78
 -12   0  -8   16.94    4.79
  12   1 -17   -3.30    2.92
  12   1 -16    0.58    1.16
 -12  -1  16    2.32    2.87
 -12  -1  15    0.77    1.54
 -12  -1  14    0.41    1.33
 -12   1  14   -0.90    1.91
 -12  -1  13    3.97    3.56
 -12   1  13   -0.84    1.23
 -12  -1  12    6.38    4.00
 -12   1  12    8.10    3.90
 -12   1  11    5.43    2.99
 -12  -1  11   15.43    5.63
 -12   1  10    6.66    3.16
 -12  -1  10    3.23    3.47
 -12   1   9    7.79    3.89
 -12  -1   9    6.32    3.25
 -12   1   8    3.68    2.04
 -12  -1   8    4.44    2.37
 -12   1   7    4.31    3.52
 -12  -1   7   -1.03    2.02
 -12   1   6    0.48    1.51
 -12  -1   6    1.03    1.52
 -12   1   5   10.46    3.19
 -12  -1   5   12.27    4.06
 -12   1   4    2.87    2.35
 -12  -1   4    1.47    2.26
 -12   1   3   16.51    4.04
 -12  -1   3   11.46    3.54
 -12   1   2    1.50    1.73
 -12  -1   2   -0.91    1.61
 -12   1   1    1.74    1.92
 -12  -1   1   -1.29    2.02
 -12   1   0   20.57    4.34
 -12  -1   0   17.17    4.61
 -12   1  -1   -0.40    1.24
 -12  -1  -1   -2.04    1.56
 -12   1  -2    1.11    1.29
 -12  -1  -2    0.11    2.01
 -12   1  -3   10.95    3.28
 -12  -1  -3   15.23    4.68
 -12   1  -4    9.96    2.94
 -12  -1  -4    4.76    2.73
 -12  -1  -5    0.83    2.22
 -12  -1  -6    4.20    2.22
 -12  -1  -7   -0.44    1.25
 -12  -1  -8    1.18    1.69
 -12  -1  -9    4.28    2.61
 -12  -1 -10    0.03    1.04
 -12  -2  15    0.35    2.08
 -12  -2  14    7.57    3.81
 -12  -2  13    7.17    4.65
 -12  -2  12    1.94    2.79
 -12  -2  11   18.64    5.83
 -12   2  11   15.17    4.60
 -12  -2  10    0.10    1.93
 -12   2  10    1.92    2.34
 -12  -2   9    2.90    2.57
 -12   2   9    9.10    2.90
 -12   2   8    8.69    3.72
 -12  -2   8   -0.22    2.00
 -12   2   7    2.67    2.18
 -12  -2   7    0.68    1.88
 -12   2   6   19.88    4.48
 -12  -2   6   12.32    3.93
 -12   2   5    5.74    2.57
 -12  -2   5    4.00    3.01
 -12   2   4   31.93    5.46
 -12  -2   4   26.76    6.28
 -12   2   3    7.58    2.94
 -12  -2   3    4.66    2.58
 -12   2   2   10.73    2.96
 -12  -2   2   16.00    4.73
 -12  -2   1    1.04    1.52
 -12  -2   0   -0.31    1.54
 -12  -2  -1    0.15    1.35
 -12  -2  -2   13.49    4.62
 -12  -2  -3   35.91    7.42
 -12  -2  -4   -0.50    1.49
 -12  -2  -5    7.14    3.96
 -12  -2  -6   -3.65    2.58
 -12  -2  -7   -1.74    2.62
 -12  -2  -8    9.81    4.24
 -12  -3  13   10.26    5.31
 -12  -3  12    6.39    4.00
 -12  -3  11   -1.30    2.22
 -12  -3  10    0.45    2.94
 -12  -3   9    4.78    3.20
 -12  -3   8    5.73    3.47
 -12  -3   7   -3.61    4.29
 -12  -3   6    4.94    3.49
 -12  -3   5    4.23    2.42
 -12  -3   4    4.14    3.41
 -12  -3   3    3.96    2.94
 -12  -3   2    0.09    1.93
 -12  -3   1    0.88    2.15
 -12  -3   0    0.65    1.31
 -12  -3  -1    1.90    1.59
 -12  -3  -2   -0.59    2.04
 -12  -3  -3   -0.41    1.71
 -12  -3  -4    5.84    3.57
 -12  -3  -5    5.45    3.79
 -12  -3  -6    3.53    2.68
 -12  -4  11   -1.01    2.13
 -12  -4  10    4.91    3.02
 -12  -4   9   -3.47    1.74
 -12  -4   8    2.78    1.96
 -12  -4   7   -3.92    3.65
 -12  -4   6    9.23    4.44
 -12  -4   5    2.33    2.32
 -12  -4   4    2.78    2.33
 -12  -4   3    1.74    2.49
 -12  -4   2    5.93    3.13
 -12  -4   1   -2.48    2.51
 -12  -4   0    4.06    2.92
 -12  -4  -1    5.83    3.81
 -12  -4  -2   25.99    6.98
  13   0 -17    8.10    3.95
 -13   0  15   -4.50    3.35
 -13   0  14    4.12    3.00
 -13   0  13   12.77    4.94
 -13   0  12    5.07    3.47
 -13   0  11   15.98    5.40
 -13   0  10    4.49    3.54
 -13   0   9   94.00   11.65
 -13   0   8    2.87    3.24
 -13   0   7    2.23    2.38
 -13   0   6    0.81    1.90
 -13   0   5    1.76    2.37
 -13   0   4   -1.28    2.11
 -13   0   3   -0.07    1.78
 -13   0   2    1.11    2.33
 -13   0   1   10.66    3.90
 -13   0   0    3.41    2.39
 -13   0  -1   -1.11    1.43
 -13   0  -2    1.58    1.77
 -13   0  -3    1.24    1.29
 -13   0  -4   -0.69    2.59
 -13   0  -5  -10.05    3.73
 -13   0  -6    0.87    1.42
  13   1 -16   -1.31    1.24
 -13  -1  15    0.39    1.32
 -13   1  15    3.08    2.76
 -13  -1  14   -0.43    1.78
 -13   1  14   -2.60    2.73
 -13  -1  13    5.38    3.25
 -13   1  13   -2.28    2.58
 -13   1  12    2.42    2.06
 -13  -1  12    4.12    3.37
 -13   1  11    8.01    3.76
 -13  -1  11    7.52    4.23
 -13   1  10   21.30    5.79
 -13  -1  10   13.60    4.64
 -13   1   9    8.68    3.78
 -13  -1   9    6.49    3.36
 -13   1   8   14.21    4.44
 -13  -1   8    9.37    4.01
 -13   1   7   22.94    5.46
 -13  -1   7   10.73    4.14
 -13   1   6    9.34    3.51
 -13  -1   6   14.64    4.93
 -13   1   5   13.18    4.15
 -13  -1   5   14.23    4.25
 -13   1   4   -2.95    2.32
 -13  -1   4    1.10    1.59
 -13   1   3   -0.08    1.17
 -13  -1   3    4.61    3.09
 -13   1   2   -0.66    1.32
 -13  -1   2    2.76    2.31
 -13   1   1    1.92    1.31
 -13  -1   1    3.11    2.06
 -13   1   0   19.13    4.40
 -13  -1   0   14.38    4.51
 -13   1  -1   10.83    3.62
 -13  -1  -1    8.99    4.02
 -13   1  -2   13.71    3.67
 -13  -1  -2   11.35    3.78
 -13  -1  -3    1.04    1.59
 -13  -1  -4    0.35    1.18
 -13  -1  -5   -0.63    2.11
 -13  -1  -6    1.68    2.97
 -13  -1  -7   -0.95    2.11
 -13  -1  -8    3.55    2.82
 -13  -1  -9    0.40    1.28
 -13  -2  14    8.55    4.29
 -13  -2  13    5.48    4.18
 -13  -2  12   -0.50    1.76
 -13  -2  11    0.08    1.97
 -13   2  11   -0.12    1.87
 -13  -2  10    9.45    4.41
 -13   2  10    7.47    3.09
 -13  -2   9    5.42    3.23
 -13   2   9    7.52    2.68
 -13   2   8    4.31    2.95
 -13  -2   8   -0.95    1.88
 -13   2   7   31.35    5.88
 -13  -2   7   20.57    5.55
 -13   2   6   10.21    3.65
 -13  -2   6   10.52    4.22
 -13   2   5   22.86    4.93
 -13  -2   5   22.56    6.14
 -13   2   4    7.83    3.19
 -13  -2   4    9.44    3.79
 -13  -2   3    4.34    2.71
 -13  -2   2    1.91    2.57
 -13  -2   1   -0.98    2.93
 -13  -2   0    0.68    1.99
 -13  -2  -1    5.35    3.53
 -13  -2  -2   -0.67    2.16
 -13  -2  -3    1.64    1.25
 -13  -2  -4    2.49    2.74
 -13  -2  -5   -1.56    1.67
 -13  -2  -6    1.63    2.46
 -13  -2  -7    9.94    4.79
 -13  -3  12    1.53    2.26
 -13  -3  11   -3.12    3.32
 -13  -3  10    5.39    4.49
 -13  -3   9   -0.70    2.03
 -13  -3   8   -2.68    1.51
 -13  -3   7    1.88    2.86
 -13  -3   6   -0.90    2.16
 -13  -3   5    4.74    3.41
 -13  -3   4    0.93    1.89
 -13  -3   3   -3.56    3.46
 -13  -3   2    1.51    2.76
 -13  -3   1   -1.14    2.33
 -13  -3   0   -4.95    3.18
 -13  -3  -1    0.88    1.40
 -13  -3  -2   -2.23    2.50
 -13  -3  -3   -1.94    3.18
 -13  -3  -4   -2.76    3.08
 -13  -4   9   -1.62    1.94
 -13  -4   8   -4.13    2.96
 -13  -4   7    0.26    2.57
 -13  -4   6    7.24    3.45
 -13  -4   5    0.55    1.64
 -13  -4   4    5.51    3.50
 -13  -4   3    2.28    2.27
 -13  -4   2   -1.96    2.49
 -13  -4   1   -1.69    3.01
 -14   0  14    5.28    2.93
 -14   0  13    1.41    2.61
 -14   0  12   21.24    6.40
 -14   0  11   -0.04    2.62
 -14   0  10    4.57    3.50
 -14   0   9    0.48    1.61
 -14   0   8   55.22    9.00
 -14   0   7   -0.67    2.10
 -14   0   6    4.30    3.36
 -14   0   5    1.76    2.52
 -14   0   4    4.64    3.10
 -14   0   3    0.16    1.44
 -14   0   2    3.03    2.22
 -14   0   1    1.53    2.04
 -14   0   0   11.30    4.16
 -14   0  -1   -1.15    1.93
 -14   0  -2    4.31    2.62
 -14   0  -3   -4.56    2.76
 -14   0  -4    3.02    2.27
 -14   1  14   -0.69    2.76
 -14  -1  13   12.66    5.22
 -14   1  13    8.55    3.67
 -14   1  12   -3.33    2.89
 -14  -1  12    7.22    4.30
 -14   1  11   11.34    3.89
 -14  -1  11    3.95    3.57
 -14   1  10   -0.08    1.72
 -14  -1  10    4.13    2.86
 -14   1   9    1.89    2.29
 -14  -1   9    0.88    2.11
 -14   1   8    2.17    2.29
 -14  -1   8    0.25    1.32
 -14   1   7    5.59    3.58
 -14  -1   7    2.10    2.74
 -14   1   6   10.35    3.63
 -14  -1   6    9.61    3.73
 -14   1   5   -0.81    2.01
 -14  -1   5    0.37    1.99
 -14   1   4    0.26    1.60
 -14  -1   4   -4.03    3.45
 -14   1   3    1.32    1.10
 -14  -1   3    5.79    3.00
 -14   1   2   -1.16    1.74
 -14  -1   2    5.04    3.06
 -14   1   1   -0.42    1.32
 -14  -1   1   -0.67    2.00
 -14   1   0    0.89    1.86
 -14  -1   0   -2.14    2.52
 -14  -1  -1    2.88    2.31
 -14  -1  -2    2.16    1.48
 -14  -1  -3   -0.25    1.44
 -14  -1  -4   10.13    4.36
 -14  -1  -5    3.55    1.93
 -14  -1  -6    9.08    4.20
 -14  -1  -7   -1.61    1.90
 -14  -2  12    3.96    3.13
 -14   2  12    0.25    2.24
 -14  -2  11    1.56    3.08
 -14   2  11    1.15    1.16
 -14  -2  10    3.20    3.53
 -14   2  10   -2.33    3.47
 -14   2   9   -0.81    1.30
 -14  -2   9    3.01    4.11
 -14   2   8    4.85    2.85
 -14  -2   8    3.16    2.42
 -14   2   7    1.67    2.12
 -14  -2   7   -1.33    2.06
 -14   2   6    3.23    2.53
 -14  -2   6   -0.64    2.53
 -14  -2   5    3.37    2.50
 -14  -2   4    1.93    3.22
 -14  -2   3    2.34    3.26
 -14  -2   2    4.05    2.30
 -14  -2   1   -2.94    3.36
 -14  -2   0    2.01    1.89
 -14  -2  -1    5.13    2.80
 -14  -2  -2    4.44    2.96
 -14  -2  -3   -4.32    3.47
 -14  -2  -4    3.32    2.90
 -14  -2  -5   -2.29    3.00
 -14  -3  10   -1.74    2.95
 -14  -3   9   -0.35    1.30
 -14  -3   8   -2.66    2.90
 -14  -3   7   -3.54    2.97
 -14  -3   6    7.57    3.79
 -14  -3   5    7.16    3.83
 -14  -3   4    0.99    1.79
 -14  -3   3    7.67    3.85
 -14  -3   2    3.50    2.76
 -14  -3   1    1.66    1.69
 -14  -3   0   -5.12    3.32
 -14  -3  -1   -5.61    3.44
 -15   0  13    3.12    3.25
 -15   0  12    3.92    3.01
 -15   0  11    9.51    4.55
 -15   0  10    2.00    2.73
 -15   0   9    1.54    1.41
 -15   0   8    2.46    2.92
 -15   0   7    1.45    2.28
 -15   0   6   -0.70    2.09
 -15   0   5    5.74    2.78
 -15   0   4    0.94    1.50
 -15   0   3   17.35    5.30
 -15   0   2    1.25    2.28
 -15   0   1    6.47    3.51
 -15   0   0   -0.76    1.81
 -15   0  -1    7.81    3.53
 -15   0  -2    9.71    4.12
 -15   1  13   -2.28    1.84
 -15   1  12    4.55    3.16
 -15  -1  12    0.30    1.55
 -15   1  11    0.23    1.67
 -15  -1  11   -2.69    3.12
 -15   1  10    7.75    3.93
 -15  -1  10    3.19    2.27
 -15   1   9    5.92    3.64
 -15  -1   9    4.05    3.69
 -15   1   8    3.51    2.76
 -15  -1   8    0.49    2.51
 -15   1   7    0.88    2.03
 -15  -1   7    6.03    3.46
 -15   1   6   10.87    4.42
 -15  -1   6    2.75    2.57
 -15   1   5    7.72    3.73
 -15  -1   5   -0.89    1.71
 -15   1   4   13.24    4.45
 -15  -1   4    6.26    3.32
 -15   1   3    4.94    2.47
 -15  -1   3    5.72    3.41
 -15  -1   2   13.00    4.60
 -15  -1   1    6.51    3.21
 -15  -1   0    1.01    1.70
 -15  -1  -1   -0.14    1.59
 -15  -1  -2   -3.98    2.87
 -15  -1  -3   14.99    4.95
 -15  -1  -4   -1.77    2.71
 -15  -1  -5    0.33    1.90
 -15   2  12    0.34    1.94
 -15   2  11   -1.00    2.23
 -15  -2  10   -5.41    3.07
 -15   2  10   -2.62    2.93
 -15   2   9   -4.62    2.79
 -15  -2   9   -2.74    4.09
 -15  -2   8    2.78    1.85
 -15  -2   7    2.21    2.52
 -15  -2   6   -2.02    2.75
 -15  -2   5    2.80    2.37
 -15  -2   4    3.64    2.83
 -15  -2   3    1.34    1.89
 -15  -2   2   -1.53    1.29
 -15  -2   1    4.33    3.51
 -15  -2   0    1.44    1.87
 -15  -2  -1   -3.96    3.00
 -15  -2  -2    4.51    2.60
 -15  -3   5    2.97    2.50
 -15  -3   4    6.15    3.61
 -16   0  11   -1.86    2.43
 -16   0  10    7.62    4.32
 -16   0   9   -3.77    2.83
 -16   0   8    2.56    3.08
 -16   0   7    4.05    2.99
 -16   0   6   15.55    4.91
 -16   0   5    1.03    1.44
 -16   0   4    7.18    3.60
 -16   0   3   -2.90    2.85
 -16   0   2    0.54    2.06
 -16   0   1    1.92    1.96
 -16   0   0    6.59    3.31
 -16   1  12    2.20    1.75
 -16   1  11    0.82    3.01
 -16   1  10    3.51    2.58
 -16  -1  10    2.07    3.33
 -16   1   9    3.92    2.44
 -16  -1   9    5.07    3.47
 -16   1   8   38.03    7.87
 -16  -1   8   39.48    8.52
 -16   1   7    4.66    3.63
 -16  -1   7    7.67    3.82
 -16   1   6    2.77    2.80
 -16  -1   6    1.91    2.10
 -16   1   5    0.04    1.62
 -16  -1   5    0.14    2.77
 -16  -1   4    4.80    3.64
 -16  -1   3   13.42    5.27
 -16  -1   2   -0.03    1.46
 -16  -1   1   -0.80    1.41
 -16  -1   0    7.31    4.06
 -16  -1  -1    5.16    2.97
 -16  -1  -2   -4.10    3.07
 -16  -1  -3    4.60    3.59
 -16   2  12  -13.56    5.02
 -16  -2   7    0.61    1.81
 -16  -2   6    0.91    2.49
 -16  -2   5    1.24    2.03
 -16  -2   4    2.25    2.28
 -16  -2   3    0.01    1.77
 -16  -2   2   -1.78    2.43
 -17   0   9   -2.87    3.39
 -17   0   8    1.63    3.11
 -17   0   7    2.90    2.96
 -17   0   6    4.48    2.99
 -17   0   5    5.95    3.76
 -17   0   4    3.33    2.77
 -17   0   3   -3.99    3.09
 -17   0   2   -1.95    2.02
 -17   1  11   13.23    5.55
 -17   1  10   -3.57    2.72
 -17   1   9    8.62    4.56
 -17   1   8    1.95    2.24
 -17  -1   7   13.24    5.37
 -17  -1   6   -2.51    2.55
 -17  -1   5   -1.78    2.52
 -17  -1   4    0.10    1.89
 -17  -1   3   -0.77    2.80
 -17  -1   2    6.03    4.44
 -17  -1   1   -6.57    3.66
 -18   0   6   -4.08    3.09
 -18   0   5   -4.90    3.83
   0   0   0    0.00    0.00
;
_shelx_hkl_checksum     1154
_shelx_res_file
;
    shelx.res created by SHELXL-2014/7
TITL 2FPhNCS-Mn in P2(1)/n
CELL 0.71073  13.1953   5.6162  14.9578  90.000 107.003  90.000
ZERR    4.00   0.0027   0.0008   0.0025   0.000   0.021   0.000
LATT  1
SYMM 0.5-X, 0.5+Y, 0.5-Z
SFAC C H N O
UNIT 48 36 12 8
TEMP 20
L.S. 8
ACTA 51
CONF
BOND $H
htab
EQIV $1 -x+1, -y+2, -z+1
HTAB N3 N2_$1
EQIV $2 -x+3/2, y-1/2, -z+3/2
HTAB C3 N1_$2
HTAB C2A N1_$2
HTAB C12 O2
eadp o1 o1a
eadp c1 c1a
eadp c2 c2a
eadp c3 c3a
eadp c4 c4a
isor .01 o1 c1 c2 c3 c4
WGHT    0.030800
FVAR       0.43863   0.75879
O2    4    0.654501    0.546007    0.466960    11.00000    0.04324    0.04454 =
         0.04119    0.00347    0.01475    0.00484
N1    3    0.623347    0.557651    0.605303    11.00000    0.04963    0.05174 =
         0.03719   -0.00204    0.01233   -0.00118
N2    3    0.568188    0.746991    0.549750    11.00000    0.04635    0.05012 =
         0.03840    0.00152    0.01459    0.00394
N3    3    0.554381    0.879890    0.397883    11.00000    0.05109    0.04556 =
         0.04180    0.00403    0.01924    0.01021
H3N3  2    0.511693    1.014070    0.415025    11.00000    0.06658
PART   1
O1    4    0.773333    0.158017    0.508573    21.00000    0.06145    0.04439 =
         0.06461    0.00560    0.02221    0.01657
C1    1    0.837395   -0.040525    0.547796    21.00000    0.04940    0.03595 =
         0.08109    0.01206    0.01357    0.01369
AFIX  43
H1A   2    0.871571   -0.139168    0.515836    21.00000   -1.20000
AFIX   0
C2    1    0.841192   -0.064255    0.637043    21.00000    0.05968    0.06355 =
         0.05489    0.01389    0.00675    0.00064
AFIX  43
H2A   2    0.877966   -0.181497    0.677602    21.00000   -1.20000
AFIX   0
C3    1    0.779709    0.119387    0.659812    21.00000    0.04278    0.04793 =
         0.04195    0.01673   -0.00070    0.01672
AFIX  43
H3A   2    0.769166    0.147682    0.717704    21.00000   -1.20000
AFIX   0
C4    1    0.739811    0.244081    0.581230    21.00000    0.04171    0.04268 =
         0.03499   -0.00222    0.01272   -0.00252
PART   2
same o1 > c4
O1A   4    0.790092    0.093269    0.517738   -21.00000    0.06145    0.04439 =
         0.06461    0.00560    0.02221    0.01657
C1A   1    0.844119   -0.072714    0.586654   -21.00000    0.04940    0.03595 =
         0.08109    0.01206    0.01357    0.01369
AFIX  43
H1AA  2    0.886757   -0.195563    0.576575   -21.00000   -1.20000
AFIX   0
C2A   1    0.825501   -0.028679    0.667150   -21.00000    0.05968    0.06355 =
         0.05489    0.01389    0.00675    0.00064
AFIX  43
H2AA  2    0.854477   -0.111333    0.722636   -21.00000   -1.20000
AFIX   0
C3A   1    0.755080    0.162598    0.655179   -21.00000    0.04278    0.04793 =
         0.04195    0.01673   -0.00070    0.01672
AFIX  43
H3AA  2    0.724437    0.224235    0.698868   -21.00000   -1.20000
AFIX   0
C4A   1    0.741078    0.238175    0.567787   -21.00000    0.04171    0.04268 =
         0.03499   -0.00222    0.01272   -0.00252
PART   0
C5    1    0.671716    0.446722    0.554270    11.00000    0.04247    0.04526 =
         0.03214    0.00401    0.00558   -0.00564
C6    1    0.590101    0.732130    0.470537    11.00000    0.03874    0.04116 =
         0.04297   -0.00176    0.01218   -0.00039
C7    1    0.574154    0.883006    0.310468    11.00000    0.04084    0.04366 =
         0.03770    0.00042    0.01118   -0.00187
C8    1    0.530400    1.070380    0.252072    11.00000    0.06191    0.04458 =
         0.05221    0.00511    0.02343    0.01206
AFIX  43
H8A   2    0.491593    1.185965    0.272235    11.00000   -1.20000
AFIX   0
C9    1    0.543569    1.087777    0.164728    11.00000    0.07896    0.06150 =
         0.05176    0.01650    0.02577    0.02029
AFIX  43
H9A   2    0.512912    1.213905    0.125930    11.00000   -1.20000
AFIX   0
C10   1    0.601303    0.921533    0.134217    11.00000    0.07326    0.06987 =
         0.04671    0.00908    0.02962    0.00983
AFIX  43
H10A  2    0.609724    0.933225    0.074778    11.00000   -1.20000
AFIX   0
C11   1    0.647002    0.736033    0.192543    11.00000    0.06996    0.06135 =
         0.05572   -0.00064    0.03270    0.01296
AFIX  43
H11A  2    0.687599    0.623813    0.172726    11.00000   -1.20000
AFIX   0
C12   1    0.632975    0.715794    0.279807    11.00000    0.05843    0.05088 =
         0.05052    0.01144    0.02298    0.01803
AFIX  43
H12A  2    0.663273    0.588851    0.318293    11.00000   -1.20000
AFIX   0
HKLF 4
REM  2FPhNCS-Mn in P2(1)/n
REM R1 =  0.0639 for    1057 Fo > 4sig(Fo)  and  0.1709 for all    2405 data
REM    174 parameters refined using     40 restraints
END
WGHT      0.0305      0.0000
REM Instructions for potential hydrogen bonds
HTAB N3 N2_$1
HTAB C3 N1_$2
HTAB C2A N1_$2
HTAB C12 O2
REM Highest difference peak  0.193,  deepest hole -0.214,  1-sigma level  0.049
Q1    1   0.7206 -0.0680  0.4575  11.00000  0.05    0.19
Q2    1   1.0000  0.0000  0.5000  10.50000  0.05    0.18
Q3    1   0.5348  1.2737  0.2784  11.00000  0.05    0.18
Q4    1   0.5968  0.5607  0.1266  11.00000  0.05    0.16
Q5    1   0.6780  1.0511  0.1113  11.00000  0.05    0.16
Q6    1   0.6615  0.1593  0.6443  11.00000  0.05    0.16
Q7    1   0.7194  0.3896  0.3016  11.00000  0.05    0.15
Q8    1   0.7196  0.0541  0.6786  11.00000  0.05    0.15
Q9    1   0.7152  0.5811  0.5948  11.00000  0.05    0.15
Q10   1   0.7788  0.2608  0.6602  11.00000  0.05    0.15
Q11   1   0.6602  0.1717  0.3961  11.00000  0.05    0.14
Q12   1   0.6473  0.4183  0.0952  11.00000  0.05    0.14
Q13   1   0.8429  0.4144  0.7704  11.00000  0.05    0.14
Q14   1   0.6981  1.1182  0.0748  11.00000  0.05    0.14
Q15   1   0.7574  0.1616  0.4143  11.00000  0.05    0.14
Q16   1   0.6528  0.0518  0.4747  11.00000  0.05    0.14
Q17   1   0.5474  0.7220  0.4927  11.00000  0.05    0.14
Q18   1   0.6583 -0.0026  0.7235  11.00000  0.05    0.14
Q19   1   0.8149 -0.0767  0.7792  11.00000  0.05    0.14
Q20   1   0.7256  0.0810  0.4174  11.00000  0.05    0.14
;
_shelx_res_checksum     52197
