# Supplementary material for: Crystal structure of 5-(furan-2-yl)-N-phenyl-1,3,4-oxa­diazol-2-amine
Source: Acta Crystallogr E Crystallogr Commun. 2015 Oct 24;71(Pt 11):o880–1. doi: 10.1107/S2056989015019453 (PMC4645015; doi:10.1107/S2056989015019453)
Supplement: Supplementary file 2 [file e-71-0o880-Isup2.hkl]

data_I                                                                          
_shelx_title ' 2FPhNCS-Mn in P2(1)/n'                                           
_shelx_refln_list_code          4                                               
_shelx_F_calc_maximum      130.17                                               
_exptl_crystal_F_000       472.00                                               
_reflns_d_resolution_high  0.7316                                               
                                                                                
loop_                                                                           
 _space_group_symop_operation_xyz                                               
 'x, y, z'                                                                      
 '-x+1/2, y+1/2, -z+1/2'                                                        
 '-x, -y, -z'                                                                   
 'x-1/2, -y-1/2, z-1/2'                                                         
                                                                                
_cell_length_a    13.1953                                                       
_cell_length_b     5.6162                                                       
_cell_length_c    14.9578                                                       
_cell_angle_alpha  90.000                                                       
_cell_angle_beta  107.003                                                       
_cell_angle_gamma  90.000                                                       
                                                                                
_shelx_F_squared_multiplier     1.000                                           
                                                                                
loop_                                                                           
 _refln_index_h                                                                 
 _refln_index_k                                                                 
 _refln_index_l                                                                 
 _refln_F_squared_calc                                                          
 _refln_F_squared_meas                                                          
 _refln_F_squared_sigma                                                         
 _refln_observed_status                                                         
   2   0   0        150.64        152.40        10.97 o                         
   4   0   0       2498.01       2492.83        37.03 o                         
   6   0   0         41.64         38.72         8.78 o                         
   8   0   0          1.95          0.16         4.42 o                         
  10   0   0        606.47        610.05        52.60 o                         
  12   0   0         66.23         75.63        20.58 o                         
  14   0   0         11.62         58.73        21.62 o                         
  16   0   0          8.15         34.25        17.20 o                         
   1   1   0         76.16         64.94         5.07 o                         
   2   1   0       8948.44       8571.83        47.66 o                         
   3   1   0      16944.07      15806.96        53.55 o                         
   4   1   0        588.30        581.39        13.76 o                         
   5   1   0        594.51        588.13        16.05 o                         
   6   1   0         10.19          6.73         2.71 o                         
   7   1   0        896.47        932.98        28.36 o                         
   8   1   0        313.23        349.53        39.40 o                         
   9   1   0          2.98          1.77         3.78 o                         
  10   1   0          3.90         -1.34         3.53 o                         
  11   1   0          7.02          2.42         6.30 o                         
  12   1   0         84.14         99.40        16.42 o                         
  13   1   0         60.68         89.13        16.37 o                         
  14   1   0          0.57         -2.06         7.87 o                         
  15   1   0         14.55          5.25         8.84 o                         
  16   1   0         21.14         38.00        21.10 o                         
   0   2   0        109.34        115.80         9.73 o                         
   1   2   0        681.58        688.40        21.48 o                         
   2   2   0          1.25          1.36         1.48 o                         
   3   2   0       1131.31       1217.30        21.75 o                         
   4   2   0        382.22        409.68        10.75 o                         
   5   2   0         70.78         73.15         4.75 o                         
   6   2   0       1616.45       1639.12        26.00 o                         
   7   2   0         87.35        110.65        11.54 o                         
   8   2   0          8.92          6.03         5.07 o                         
   9   2   0        250.33        268.23        21.26 o                         
  10   2   0         11.31          0.02         3.89 o                         
  11   2   0        105.37        107.36        18.06 o                         
  12   2   0          0.07         -1.61         8.00 o                         
  13   2   0         12.97          3.53        10.34 o                         
  14   2   0         15.17         10.45         9.82 o                         
  15   2   0          2.04          7.48         9.72 o                         
   1   3   0        170.68        189.43        10.70 o                         
   2   3   0         93.91         99.98         6.15 o                         
   3   3   0         32.89         34.11         2.90 o                         
   4   3   0          6.10          3.82         5.30 o                         
   5   3   0         24.38         21.97         4.94 o                         
   6   3   0          6.96          4.09         7.46 o                         
   7   3   0         77.93         90.69        12.26 o                         
   8   3   0        316.27        310.15        41.58 o                         
   9   3   0        328.45        335.72        45.17 o                         
  10   3   0         68.33         89.09        23.08 o                         
  11   3   0          5.63         15.90        14.14 o                         
  12   3   0         16.55          3.38         6.81 o                         
  13   3   0          5.45        -16.53        16.53 o                         
  14   3   0          3.18        -17.26        17.26 o                         
   0   4   0         14.60         15.79         5.41 o                         
   1   4   0        167.72        174.09         9.78 o                         
   2   4   0         17.85         12.29         3.03 o                         
   3   4   0         12.57         14.56         2.72 o                         
   4   4   0        247.53        236.01        27.76 o                         
   5   4   0         22.62          9.93         7.17 o                         
   6   4   0         78.28         73.13        19.49 o                         
   7   4   0         14.23         14.29         8.78 o                         
   8   4   0         63.12         51.46        19.39 o                         
   9   4   0         53.95         55.15        20.74 o                         
  10   4   0          7.74        -12.42        15.59 o                         
  11   4   0         26.20         50.26        20.12 o                         
  12   4   0         32.90         21.10        15.18 o                         
   1   5   0        240.99        254.64        16.54 o                         
   2   5   0         26.64         16.39         6.59 o                         
   3   5   0          7.38         14.71         6.87 o                         
   4   5   0         39.75         53.31        13.10 o                         
   5   5   0         73.90         78.12        21.78 o                         
   6   5   0        228.91        197.41        35.92 o                         
   7   5   0          7.10         34.82        15.75 o                         
   8   5   0          4.35         -8.42        12.63 o                         
   9   5   0         13.81          5.46         7.80 o                         
  10   5   0          2.49         -6.96         9.67 o                         
  11   5   0          4.80        -16.94        16.94 o                         
   0   6   0        297.73        314.36        49.12 o                         
   1   6   0          2.34         -2.88         6.63 o                         
   2   6   0         13.17          5.98         7.17 o                         
   3   6   0        117.25        156.39        23.31 o                         
   4   6   0         12.88         10.57         5.69 o                         
   5   6   0          4.97          1.79         7.72 o                         
   6   6   0          3.41         -1.13         8.45 o                         
   7   6   0          6.35        -16.22        16.22 o                         
   8   6   0          4.91          5.98         7.17 o                         
   9   6   0          3.96        -14.50        14.50 o                         
   1   7   0         10.52         12.42        11.64 o                         
 -15   0   1          0.30         33.63        18.24 o                         
 -13   0   1         44.36         55.41        20.27 o                         
 -11   0   1          4.82          5.67        10.29 o                         
  -9   0   1        466.86        467.84        43.04 o                         
  -7   0   1        263.44        261.08        28.22 o                         
  -5   0   1       2770.12       2781.93        53.11 o                         
  -3   0   1       7120.15       6806.98        87.79 o                         
   3   0   1       8183.27       7810.83        62.04 o                         
   5   0   1        411.36        414.77        29.63 o                         
   7   0   1        133.27        120.33        19.39 o                         
   9   0   1        167.52        153.59        25.47 o                         
  11   0   1         20.75         -6.03         9.72 o                         
  13   0   1          0.15         -5.77         7.43 o                         
  15   0   1         12.08         40.59        18.35 o                         
 -17   1   1          0.18        -19.02        19.02 o                         
 -16   1   1          2.15         -4.16         7.33 o                         
 -15   1   1          5.98         33.84        16.68 o                         
 -14   1   1          3.15         -2.70         5.73 o                         
 -13   1   1          3.21         12.38         5.75 o                         
 -12   1   1          0.13          1.37         7.87 o                         
 -11   1   1         40.60         48.04        11.54 o                         
 -10   1   1          8.99         12.07         5.98 o                         
  -9   1   1        232.75        267.86        22.70 o                         
  -8   1   1        149.15        159.32        16.27 o                         
  -7   1   1        544.21        526.16        21.52 o                         
  -6   1   1        991.73       1044.95        23.98 o                         
  -5   1   1        524.02        547.74        15.58 o                         
  -4   1   1        353.67        332.81         9.93 o                         
  -3   1   1       2086.35       2072.25        21.23 o                         
  -2   1   1       6617.32       6381.08        46.53 o                         
  -1   1   1        343.85        317.78         9.11 o                         
   0   1   1         65.16         62.38         2.74 o                         
   1   1   1       1349.04       1246.44        16.65 o                         
   2   1   1       2754.80       2579.65        31.08 o                         
   3   1   1      15859.34      14911.70        60.28 o                         
   4   1   1       3747.08       3570.34        37.92 o                         
   5   1   1        234.78        228.21        10.86 o                         
   6   1   1          1.40         -0.79        10.21 o                         
   7   1   1          4.24          2.01         5.07 o                         
   8   1   1         10.52          5.55         3.72 o                         
   9   1   1         14.15         23.13         7.83 o                         
  10   1   1          0.06         -4.37         4.86 o                         
  11   1   1         28.48         24.65         7.50 o                         
  12   1   1          1.26         -5.05         5.05 o                         
  13   1   1         31.82         51.76        13.98 o                         
  14   1   1         16.52         14.97        12.01 o                         
  15   1   1          0.66         -0.73         8.26 o                         
  16   1   1          1.62         26.82        15.44 o                         
 -15   2   1          3.72         22.51        18.24 o                         
 -14   2   1          2.56        -15.28        17.46 o                         
 -13   2   1         29.81         -5.09        15.23 o                         
 -12   2   1         10.85          5.41         7.90 o                         
 -11   2   1         28.00         18.49        20.32 o                         
 -10   2   1         47.64         54.37        14.94 o                         
  -9   2   1          6.19          1.64         5.78 o                         
  -8   2   1        130.79        127.96        10.76 o                         
  -7   2   1        415.07        403.56        25.61 o                         
  -6   2   1         50.53         50.43         4.81 o                         
  -5   2   1        517.39        496.96        13.31 o                         
  -4   2   1         81.99         85.77         5.78 o                         
  -3   2   1        184.73        185.13         7.22 o                         
  -2   2   1        363.91        385.62        27.34 o                         
  -1   2   1          5.24          3.79         2.54 o                         
   0   2   1          6.79         10.57         3.40 o                         
   1   2   1        861.62        899.54        16.75 o                         
   2   2   1         33.03         40.65         6.91 o                         
   3   2   1        522.50        553.31        17.20 o                         
   4   2   1         32.35         37.13         5.04 o                         
   5   2   1       2292.89       2227.05        55.91 o                         
   6   2   1       3489.75       3384.79        52.89 o                         
   7   2   1        386.79        383.29        20.81 o                         
   8   2   1         48.10         62.71         9.36 o                         
   9   2   1         16.97         16.83         4.77 o                         
  10   2   1          3.97          2.76         6.29 o                         
  11   2   1          2.75         -6.65         8.06 o                         
  12   2   1         19.06          0.78         7.02 o                         
  13   2   1          0.59         27.81        18.35 o                         
  14   2   1         25.19         26.66        14.55 o                         
  15   2   1          0.26        -15.59        15.59 o                         
 -14   3   1          0.68          8.63         8.78 o                         
 -13   3   1          1.23         -5.93        12.11 o                         
 -12   3   1          1.99          4.57        11.18 o                         
 -11   3   1         22.65         23.23         8.37 o                         
 -10   3   1          0.25         14.09        11.64 o                         
  -9   3   1         43.87         45.17        17.36 o                         
  -8   3   1         60.02         49.01        13.77 o                         
  -7   3   1          0.78          5.27         3.33 o                         
  -6   3   1        196.40        180.22         9.38 o                         
  -5   3   1        377.11        370.05        12.26 o                         
  -4   3   1         18.70         20.13         4.46 o                         
  -3   3   1         21.74         20.69         8.52 o                         
  -2   3   1         67.93         73.24        11.23 o                         
  -1   3   1         47.00         47.97         7.38 o                         
   0   3   1        923.71        946.67        28.59 o                         
   1   3   1        179.43        180.59         9.46 o                         
   2   3   1        351.43        362.84        12.62 o                         
   3   3   1          0.40         -0.17         2.56 o                         
   4   3   1        120.37        122.09        11.56 o                         
   5   3   1         44.14         61.70         6.98 o                         
   6   3   1         80.50         65.18         7.71 o                         
   7   3   1        222.94        220.38        33.78 o                         
   8   3   1         14.46          0.83        11.12 o                         
   9   3   1        521.29        537.54        59.31 o                         
  10   3   1         46.13         47.04        19.28 o                         
  11   3   1        185.40        207.54        40.49 o                         
  12   3   1         21.24          9.88         8.26 o                         
  13   3   1         20.97          4.57         7.28 o                         
  14   3   1          0.45        -17.88        17.88 o                         
 -13   4   1         19.48         -8.78        15.65 o                         
 -12   4   1          0.05        -12.89        13.05 o                         
 -11   4   1         17.16         10.34         6.91 o                         
 -10   4   1          1.27        -15.07        15.07 o                         
  -9   4   1          1.92         -3.38         9.93 o                         
  -8   4   1          5.42          5.20         6.29 o                         
  -7   4   1         19.61         13.67         8.78 o                         
  -6   4   1          1.85          8.26         4.37 o                         
  -5   4   1        185.96        185.51        30.25 o                         
  -4   4   1          2.43         -0.48         2.13 o                         
  -3   4   1         10.33          6.59         6.13 o                         
  -2   4   1        191.59        204.20        14.01 o                         
  -1   4   1         66.55         71.72         8.01 o                         
   0   4   1         12.31         11.77         7.09 o                         
   1   4   1         74.98         73.36         6.54 o                         
   2   4   1        171.25        178.50         9.87 o                         
   3   4   1        328.97        309.18        18.22 o                         
   4   4   1        454.80        430.63        21.99 o                         
   5   4   1        190.09        189.44        21.78 o                         
   6   4   1        264.27        276.57        39.61 o                         
   7   4   1         95.54        100.37        24.84 o                         
   8   4   1        100.15         85.35        25.57 o                         
   9   4   1         86.91         99.80        28.07 o                         
  10   4   1         47.68         69.18        22.92 o                         
  11   4   1         10.95         -1.46        11.49 o                         
  12   4   1         23.61         30.30        19.80 o                         
 -11   5   1          3.40         25.21        20.12 o                         
 -10   5   1          5.05         29.68        19.96 o                         
  -9   5   1          0.64         21.05        15.54 o                         
  -8   5   1          8.28        -11.75        11.75 o                         
  -7   5   1          9.61         11.64        10.34 o                         
  -6   5   1         21.76         46.73        18.40 o                         
  -5   5   1          5.05         -1.25        10.71 o                         
  -4   5   1         51.91         63.81        13.29 o                         
  -3   5   1         51.98         59.66        12.48 o                         
  -2   5   1        108.46        130.67        11.90 o                         
  -1   5   1         62.15         55.49         7.77 o                         
   0   5   1         15.00         20.74         4.99 o                         
   1   5   1        158.48        156.63        16.74 o                         
   2   5   1        190.24        226.07        24.79 o                         
   3   5   1        353.31        348.78        31.36 o                         
   4   5   1         42.59         31.51         9.81 o                         
   5   5   1         49.60         30.04        14.09 o                         
   6   5   1          0.06          5.25         7.80 o                         
   7   5   1         11.75          1.20         7.85 o                         
   8   5   1          5.81          1.98         6.60 o                         
   9   5   1          0.38          9.46        12.37 o                         
  10   5   1          0.84        -15.44        19.80 o                         
  -9   6   1          0.02         25.83        13.25 o                         
  -8   6   1          0.04         -1.66        10.71 o                         
  -7   6   1         49.50         53.48        20.58 o                         
  -6   6   1          0.78         -5.35         8.29 o                         
  -5   6   1          7.78          3.36         5.86 o                         
  -4   6   1          0.19        -11.25        11.25 o                         
  -3   6   1         36.59         27.49        22.04 o                         
  -2   6   1        110.90        104.11        29.06 o                         
  -1   6   1          7.33          4.84         6.15 o                         
   0   6   1        108.30         99.93        19.43 o                         
   1   6   1         24.81         13.69         8.51 o                         
   2   6   1         72.37         65.14        14.89 o                         
   3   6   1          6.33         11.52         7.49 o                         
   4   6   1          4.86         11.78         8.63 o                         
   5   6   1          0.06          3.89        14.11 o                         
   6   6   1          3.30          7.82         7.80 o                         
   7   6   1          1.96          9.30         8.32 o                         
   8   6   1          3.04         -1.20        11.07 o                         
  -2   7   1          0.23        -13.72        13.72 o                         
  -1   7   1          0.17         -3.17        10.60 o                         
   0   7   1         31.77         33.24        13.34 o                         
   1   7   1          9.75        -16.27        16.27 o                         
   6   7   1          5.57        -15.44        15.44 o                         
 -16   0   2         19.10          2.81        10.71 o                         
 -14   0   2         12.57         15.75        11.54 o                         
 -12   0   2        402.43        401.42        47.66 o                         
 -10   0   2         31.80         55.72        17.15 o                         
  -8   0   2        276.59        271.79        30.93 o                         
  -6   0   2        785.77        756.47        44.28 o                         
  -4   0   2         62.77         64.36         7.97 o                         
  -2   0   2       2614.76       2430.52        40.18 o                         
   2   0   2       2193.65       2411.21        41.86 o                         
   4   0   2        602.33        630.01        29.29 o                         
   6   0   2         46.22         49.95        11.28 o                         
   8   0   2          2.82          5.51         9.25 o                         
  10   0   2         99.94         77.91        19.08 o                         
  12   0   2         13.91         -6.71        12.37 o                         
  14   0   2          6.65         22.40        13.62 o                         
 -17   1   2          4.96         31.34        23.08 o                         
 -16   1   2          0.07         -0.16         7.59 o                         
 -15   1   2         65.42         67.57        23.91 o                         
 -14   1   2          0.03          5.65        16.11 o                         
 -13   1   2          0.52          3.03         8.89 o                         
 -12   1   2          3.68          1.31         6.26 o                         
 -11   1   2          1.12         -2.52         5.00 o                         
 -10   1   2         78.29         78.01        13.39 o                         
  -9   1   2        231.93        235.49        21.82 o                         
  -8   1   2        175.93        207.98        19.29 o                         
  -7   1   2         25.75         22.65         8.37 o                         
  -6   1   2         35.30         32.22         5.17 o                         
  -5   1   2        653.60        669.35        21.01 o                         
  -4   1   2       5366.03       5385.27        48.57 o                         
  -3   1   2        136.73        129.15         6.92 o                         
  -2   1   2         28.28         26.03         3.34 o                         
  -1   1   2        730.02        722.00         9.54 o                         
   0   1   2        885.62        849.97        10.80 o                         
   1   1   2       6523.34       6180.49        35.16 o                         
   2   1   2        179.48        180.84         8.31 o                         
   3   1   2       1474.23       1533.03        30.73 o                         
   4   1   2         37.47         27.86         4.03 o                         
   5   1   2          5.65          3.75         5.50 o                         
   6   1   2       1067.73       1058.39        30.80 o                         
   7   1   2         79.25         81.50        11.77 o                         
   8   1   2         50.54         38.84         8.41 o                         
   9   1   2         26.87         34.90        13.36 o                         
  10   1   2          0.61          5.70         3.11 o                         
  11   1   2          4.29         -4.76         4.76 o                         
  12   1   2          0.33          3.74         5.64 o                         
  13   1   2         50.96         65.88        13.69 o                         
  14   1   2          3.18         11.23         7.69 o                         
  15   1   2          0.20        -14.92        14.92 o                         
  16   1   2          0.09        -15.96        15.96 o                         
 -16   2   2          1.19         -9.25        12.63 o                         
 -15   2   2          0.09         -6.71         6.71 o                         
 -14   2   2          4.76         21.05        11.95 o                         
 -13   2   2          0.15          9.93        13.36 o                         
 -12   2   2         75.19         65.87        13.70 o                         
 -11   2   2          0.82         -1.51         6.34 o                         
 -10   2   2          9.18         10.07         4.02 o                         
  -9   2   2         61.78         59.69        17.62 o                         
  -8   2   2          0.01          2.09         5.01 o                         
  -7   2   2        168.92        156.26         9.57 o                         
  -6   2   2        889.70        948.88        21.62 o                         
  -5   2   2         97.55         94.14         7.12 o                         
  -4   2   2        536.05        591.45        15.21 o                         
  -3   2   2        555.49        560.56        24.53 o                         
  -2   2   2        825.02        819.01        23.90 o                         
  -1   2   2        519.79        535.62        10.66 o                         
   0   2   2         45.95         47.80         3.72 o                         
   1   2   2       1296.75       1293.55        15.78 o                         
   2   2   2        470.66        482.89        20.40 o                         
   3   2   2         10.47         10.51         4.68 o                         
   4   2   2       1660.28       1576.33        40.34 o                         
   5   2   2         46.73         37.95         6.34 o                         
   6   2   2       1696.85       1642.24        32.87 o                         
   7   2   2        119.10        125.04        10.29 o                         
   8   2   2        179.31        188.26        18.61 o                         
   9   2   2        276.91        272.59        21.41 o                         
  10   2   2        166.62        172.30        25.60 o                         
  11   2   2         44.71         31.39        14.97 o                         
  12   2   2         70.15         70.12        24.01 o                         
  13   2   2          2.90         -3.48        11.23 o                         
  14   2   2         21.73         23.08        15.39 o                         
  15   2   2         26.02         23.44        13.51 o                         
 -14   3   2          7.69         18.19        14.35 o                         
 -13   3   2          0.04          7.85        14.35 o                         
 -12   3   2         17.74          0.47        10.03 o                         
 -11   3   2          4.74         14.66        11.75 o                         
 -10   3   2         76.41        123.55        29.57 o                         
  -9   3   2         33.73         27.03        16.11 o                         
  -8   3   2         11.32         -2.96         8.89 o                         
  -7   3   2         65.24         73.63         6.86 o                         
  -6   3   2         10.38          6.84         3.03 o                         
  -5   3   2          0.87         -2.76         3.61 o                         
  -4   3   2          2.53         -0.23         4.29 o                         
  -3   3   2        595.40        600.02        42.78 o                         
  -2   3   2        338.03        315.73        21.91 o                         
  -1   3   2         89.34         97.50         6.35 o                         
   0   3   2         13.62         15.12         3.05 o                         
   1   3   2         26.15         27.33         3.36 o                         
   2   3   2        107.67        108.23        10.81 o                         
   3   3   2          6.22          9.30         6.29 o                         
   4   3   2        429.70        471.84        25.45 o                         
   5   3   2          0.80          3.32         2.39 o                         
   6   3   2          2.71          8.12         6.76 o                         
   7   3   2        486.10        482.07        30.94 o                         
   8   3   2        789.76        766.87        67.73 o                         
   9   3   2         18.03         41.43        16.42 o                         
  10   3   2        312.58        382.65        52.34 o                         
  11   3   2         35.95         47.51        19.91 o                         
  12   3   2          2.29         -3.07        10.60 o                         
  13   3   2          0.44        -11.59        12.99 o                         
 -13   4   2         12.62        -10.19        12.94 o                         
 -12   4   2          0.53         30.82        16.27 o                         
 -11   4   2          2.90         -8.78        12.01 o                         
 -10   4   2          0.06        -16.79        16.79 o                         
  -9   4   2          9.11          4.00         9.25 o                         
  -8   4   2         81.38        121.57        27.24 o                         
  -7   4   2         65.34         40.02        14.45 o                         
  -6   4   2          0.04         -0.21         7.22 o                         
  -5   4   2        106.48        100.42        22.92 o                         
  -4   4   2          3.44         11.69         7.43 o                         
  -3   4   2         15.80         15.38         5.50 o                         
  -2   4   2        239.49        255.97        19.06 o                         
  -1   4   2         50.78         54.25         5.31 o                         
   0   4   2        170.89        174.73        10.83 o                         
   1   4   2         20.52         18.92         3.17 o                         
   2   4   2          1.02         -0.30         1.84 o                         
   3   4   2          2.00          1.94         4.19 o                         
   4   4   2         39.22         42.21         9.54 o                         
   5   4   2        141.17        156.60        15.79 o                         
   6   4   2        300.52        269.14        22.05 o                         
   7   4   2         20.10         21.47        13.25 o                         
   8   4   2          5.12         11.64        11.64 o                         
   9   4   2          2.51         18.30        12.21 o                         
  10   4   2          0.51         -3.95         8.63 o                         
  11   4   2          5.29         10.34        11.12 o                         
  12   4   2         77.05        135.09        36.28 o                         
 -11   5   2         10.59        -14.92        14.92 o                         
 -10   5   2          1.06        -16.42        16.42 o                         
  -9   5   2          3.83         14.03        11.02 o                         
  -8   5   2          0.14          3.01         8.21 o                         
  -7   5   2          0.77         15.59         9.36 o                         
  -6   5   2          2.71          5.51        10.66 o                         
  -5   5   2          0.82          5.04         8.63 o                         
  -4   5   2        303.11        322.33        30.40 o                         
  -3   5   2         13.58         12.65         5.39 o                         
  -2   5   2          0.02         -2.91         2.91 o                         
  -1   5   2         24.84         24.58         4.71 o                         
   0   5   2         82.89         84.05         7.90 o                         
   1   5   2         15.50         12.36         8.66 o                         
   2   5   2         48.95         60.56        13.45 o                         
   3   5   2         11.73          8.78         7.93 o                         
   4   5   2         21.56         14.34         9.56 o                         
   5   5   2          2.61         -2.86         9.46 o                         
   6   5   2          0.72         -2.86         6.50 o                         
   7   5   2          2.20          3.07         7.95 o                         
   8   5   2          9.13         16.37        11.95 o                         
   9   5   2          0.09         10.29        10.60 o                         
  10   5   2          1.86          9.56        10.03 o                         
  -9   6   2         21.79         -3.43         6.13 o                         
  -8   6   2          5.33          5.98         7.02 o                         
  -7   6   2         13.76         14.50         9.28 o                         
  -6   6   2          6.55          8.27         5.36 o                         
  -5   6   2          0.70          5.40        12.47 o                         
  -4   6   2          0.96        -13.20        13.20 o                         
  -3   6   2          7.96         22.87        12.79 o                         
  -2   6   2          3.33         10.60         8.68 o                         
  -1   6   2          2.42          0.07        13.72 o                         
   0   6   2          0.85          1.58         5.38 o                         
   1   6   2         17.07         33.08         8.55 o                         
   2   6   2         15.44         20.58         9.79 o                         
   3   6   2          7.59          7.65         6.29 o                         
   4   6   2         10.49         10.04        16.45 o                         
   5   6   2         11.48         23.49         9.21 o                         
   6   6   2         10.88         24.58        11.62 o                         
   7   6   2          1.72         12.94        13.25 o                         
   8   6   2          1.73         13.41        11.75 o                         
  -2   7   2          0.28         -7.54        13.98 o                         
  -1   7   2          3.91         22.97        19.96 o                         
   0   7   2         17.16         11.47         9.18 o                         
   6   7   2          8.12        -12.37        12.37 o                         
 -17   0   3          0.70        -16.06        16.06 o                         
 -15   0   3         48.67         90.18        27.55 o                         
 -13   0   3         25.56         -0.36         9.25 o                         
 -11   0   3          0.29         24.79        12.89 o                         
  -9   0   3          1.07          5.87         9.62 o                         
  -7   0   3        137.74        146.11        22.35 o                         
  -5   0   3        325.03        297.51        18.33 o                         
  -3   0   3       1210.34       1164.22        37.40 o                         
  -1   0   3      16352.83      15042.68        78.08 o                         
   1   0   3        511.27        487.38        19.51 o                         
   3   0   3        473.63        489.44        23.48 o                         
   5   0   3         92.02         58.37        15.90 o                         
   7   0   3         54.82         64.09        14.66 o                         
   9   0   3        380.75        401.21        41.74 o                         
  11   0   3         52.56         65.07        19.13 o                         
  13   0   3          6.91          6.45         6.71 o                         
 -17   1   3          0.37         -4.00        14.55 o                         
 -16   1   3         24.90         69.75        27.39 o                         
 -15   1   3         19.06         27.38        10.40 o                         
 -14   1   3          0.88         13.09        11.62 o                         
 -13   1   3         11.51          6.28        12.19 o                         
 -12   1   3         65.23         73.35        13.84 o                         
 -11   1   3          0.00         -4.24         4.24 o                         
 -10   1   3         89.43        101.57        15.14 o                         
  -9   1   3         57.31         69.19        12.20 o                         
  -8   1   3        146.44        151.71        16.84 o                         
  -7   1   3        131.39        175.54        16.62 o                         
  -6   1   3         20.82         18.76         4.80 o                         
  -5   1   3          7.97         19.02         4.07 o                         
  -4   1   3        477.62        453.98        15.08 o                         
  -3   1   3        585.76        562.01        22.11 o                         
  -2   1   3       1079.37       1051.00        16.35 o                         
  -1   1   3         41.66         39.15         2.68 o                         
   0   1   3        268.48        266.16         6.59 o                         
   1   1   3          3.89          9.42         2.45 o                         
   2   1   3       2992.40       2944.83        37.36 o                         
   3   1   3          7.90          0.38         2.06 o                         
   4   1   3          0.03          1.10         3.33 o                         
   5   1   3        339.46        336.29        19.26 o                         
   6   1   3        380.36        384.51        19.36 o                         
   7   1   3          2.24          5.26         3.47 o                         
   8   1   3         66.44         52.41         9.67 o                         
   9   1   3          6.05          5.62        16.79 o                         
  10   1   3         23.85         34.48         9.91 o                         
  11   1   3         11.66          3.18         5.04 o                         
  12   1   3         46.59         65.94        13.96 o                         
  13   1   3          4.22          5.41         8.26 o                         
  14   1   3         20.32         -1.30         7.48 o                         
  15   1   3         60.27         77.91        25.73 o                         
  16   1   3          2.50         23.91        18.66 o                         
 -16   2   3          0.41          0.05         9.20 o                         
 -15   2   3          4.92          6.96         9.82 o                         
 -14   2   3          2.50         12.16        16.94 o                         
 -13   2   3         12.62         22.56        14.09 o                         
 -12   2   3         33.77         31.31        10.08 o                         
 -11   2   3         19.78         20.16         7.16 o                         
 -10   2   3         33.15         40.78        10.97 o                         
  -9   2   3         38.47         49.61         9.49 o                         
  -8   2   3          0.00          0.67         5.13 o                         
  -7   2   3        465.36        497.69        17.73 o                         
  -6   2   3        743.46        761.89        20.15 o                         
  -5   2   3         27.61         31.54         4.20 o                         
  -4   2   3        200.78        215.85        15.71 o                         
  -3   2   3         82.34         72.72         8.72 o                         
  -2   2   3        223.81        234.57        12.84 o                         
  -1   2   3        213.93        228.85         8.15 o                         
   0   2   3        543.80        550.13        12.76 o                         
   1   2   3         34.45         34.36         2.97 o                         
   2   2   3        746.54        781.67        15.45 o                         
   3   2   3        205.07        199.61        15.06 o                         
   4   2   3        497.87        469.15        10.73 o                         
   5   2   3        538.29        544.78        19.12 o                         
   6   2   3          7.05          9.92         3.12 o                         
   7   2   3          1.16          2.09         2.15 o                         
   8   2   3         82.30         86.08         9.88 o                         
   9   2   3          0.48         -0.79         2.54 o                         
  10   2   3         15.72         17.67        11.28 o                         
  11   2   3         63.34         92.73        26.40 o                         
  12   2   3        162.72        186.65        38.57 o                         
  13   2   3         18.79          8.52         6.50 o                         
  14   2   3          0.08        -18.04        18.04 o                         
 -14   3   3          3.14         39.87        20.01 o                         
 -13   3   3          3.86        -17.98        17.98 o                         
 -12   3   3          4.81         20.58        15.28 o                         
 -11   3   3         14.23         24.69        13.15 o                         
 -10   3   3         49.10         72.56        24.12 o                         
  -9   3   3        175.77        180.93        32.49 o                         
  -8   3   3          0.58         -1.87        11.75 o                         
  -7   3   3          4.39          6.67         5.95 o                         
  -6   3   3         15.05         13.21         2.68 o                         
  -5   3   3         65.34         76.87        10.45 o                         
  -4   3   3         17.57         20.61         5.42 o                         
  -3   3   3        756.47        788.18        49.79 o                         
  -2   3   3        151.59        144.67        12.44 o                         
  -1   3   3        313.47        343.45        12.02 o                         
   0   3   3          4.78          1.59         1.12 o                         
   1   3   3       1270.39       1287.37        23.14 o                         
   2   3   3        135.79        132.00        22.17 o                         
   3   3   3        137.33        157.75        19.18 o                         
   4   3   3         17.24         15.49         5.56 o                         
   5   3   3        236.71        229.43        19.97 o                         
   6   3   3        119.47        139.01        16.49 o                         
   7   3   3         96.81        119.43        21.75 o                         
   8   3   3          8.95          7.51         8.84 o                         
   9   3   3        387.55        365.29        49.69 o                         
  10   3   3          1.18          7.48         9.10 o                         
  11   3   3         15.19         33.47        17.05 o                         
  12   3   3          0.34         -2.13         8.89 o                         
  13   3   3          0.95        -10.08        16.53 o                         
 -13   4   3          5.21         11.85        11.80 o                         
 -12   4   3          1.01          9.04        12.94 o                         
 -11   4   3          8.43         32.38        18.30 o                         
 -10   4   3         20.83         26.92        15.23 o                         
  -9   4   3          1.26         -8.16        11.69 o                         
  -8   4   3          0.40         -9.25         9.41 o                         
  -7   4   3         21.46          5.87        11.80 o                         
  -6   4   3        270.97        264.25        37.06 o                         
  -5   4   3          1.07         -8.68         8.68 o                         
  -4   4   3         45.94         51.35        13.15 o                         
  -3   4   3          0.14         -1.53         4.00 o                         
  -2   4   3        189.58        198.55        18.22 o                         
  -1   4   3        479.59        493.99        16.25 o                         
   0   4   3         29.36         30.82         4.19 o                         
   1   4   3          6.96          7.18         2.34 o                         
   2   4   3        107.39        113.34        12.12 o                         
   3   4   3         23.48         32.01         7.57 o                         
   4   4   3         10.17         14.24         5.43 o                         
   5   4   3         78.53         77.05        12.44 o                         
   6   4   3         30.09         22.66         6.33 o                         
   7   4   3         18.39         22.97         8.68 o                         
   8   4   3         32.98         37.42        16.16 o                         
   9   4   3         58.19         61.96        23.29 o                         
  10   4   3         42.44         16.58        13.46 o                         
  11   4   3         39.84         30.61        17.72 o                         
 -11   5   3          1.25          1.98        12.16 o                         
 -10   5   3          9.16         39.35        18.71 o                         
  -9   5   3          9.82         19.39        15.39 o                         
  -8   5   3         13.28         22.09        16.48 o                         
  -7   5   3          0.04          9.04        10.45 o                         
  -6   5   3          1.11          4.42         7.43 o                         
  -5   5   3         67.79         83.42        22.30 o                         
  -4   5   3          3.65          9.60         6.37 o                         
  -3   5   3          0.39         -1.54         4.63 o                         
  -2   5   3          1.80         -2.13         3.83 o                         
  -1   5   3         59.52         67.95        10.35 o                         
   0   5   3          0.00         -2.38         3.94 o                         
   1   5   3         16.20         26.14         7.01 o                         
   2   5   3         10.27          7.85         5.07 o                         
   3   5   3        151.89        105.16        17.62 o                         
   4   5   3          2.03         -1.56         3.46 o                         
   5   5   3         16.06          0.21         6.45 o                         
   6   5   3          2.49         -6.71         8.21 o                         
   7   5   3         11.05         19.60        12.42 o                         
   8   5   3          1.71         16.06        13.67 o                         
   9   5   3          0.49        -20.06        20.06 o                         
  10   5   3          1.71         -8.89         8.89 o                         
  -9   6   3         10.79         -0.47        14.97 o                         
  -8   6   3          9.78         24.64        12.79 o                         
  -7   6   3          0.18         -7.67         7.67 o                         
  -6   6   3          0.78         -0.39        23.34 o                         
  -5   6   3          1.06          8.06         9.56 o                         
  -4   6   3          7.31          7.55         7.15 o                         
  -3   6   3          3.95         -5.93         7.90 o                         
  -2   6   3          7.28         -2.70         8.68 o                         
  -1   6   3        110.47        107.12        20.01 o                         
   0   6   3          8.02          9.20         6.18 o                         
   1   6   3          0.05         -7.42         7.42 o                         
   2   6   3          0.00         -8.02        14.87 o                         
   3   6   3          0.49          2.14         6.68 o                         
   4   6   3          1.05         -6.81         9.15 o                         
   5   6   3          3.90        -10.67        10.94 o                         
   6   6   3         25.59         25.10        10.21 o                         
   7   6   3         12.16         22.14        14.29 o                         
  -2   7   3          1.06        -11.80        11.80 o                         
  -1   7   3          0.10          0.21        10.71 o                         
   5   7   3          3.48         -1.51         5.35 o                         
 -16   0   4         23.94         37.32        18.71 o                         
 -14   0   4          2.79         24.12        16.11 o                         
 -12   0   4          8.12         17.36        13.15 o                         
 -10   0   4          3.78          3.69         8.06 o                         
  -8   0   4        558.38        571.74        46.83 o                         
  -6   0   4        357.32        365.66        32.43 o                         
  -4   0   4        165.53        127.35        21.34 o                         
  -2   0   4        137.66        103.99        20.92 o                         
   0   0   4          8.48          3.48         2.63 o                         
   2   0   4        211.69        207.92        18.48 o                         
   4   0   4          0.68          3.27         6.50 o                         
   6   0   4         13.19         11.85         7.28 o                         
   8   0   4        150.05        178.90        26.72 o                         
  10   0   4          3.02         11.18         9.36 o                         
  12   0   4         35.96         45.43        18.61 o                         
  14   0   4          9.22         15.70        11.80 o                         
 -17   1   4          0.27          0.52         9.82 o                         
 -16   1   4          1.67         24.95        18.92 o                         
 -15   1   4         50.63         48.04        18.14 o                         
 -14   1   4          0.54         -5.71        11.15 o                         
 -13   1   4         11.63         -2.84        10.53 o                         
 -12   1   4          0.28         11.21         8.47 o                         
 -11   1   4         59.01         79.63        18.19 o                         
 -10   1   4          3.37         14.09        11.33 o                         
  -9   1   4         15.77         15.53         5.76 o                         
  -8   1   4         17.50         21.00         7.10 o                         
  -7   1   4         63.18         72.00        11.81 o                         
  -6   1   4         94.01         90.82        12.30 o                         
  -5   1   4         94.31         87.86         8.76 o                         
  -4   1   4         93.60         98.01         8.74 o                         
  -3   1   4         42.01         43.51         5.66 o                         
  -2   1   4         98.00         95.23         5.48 o                         
  -1   1   4        367.07        352.36         8.70 o                         
   0   1   4          4.71          3.33         1.10 o                         
   1   1   4         61.11         53.00         3.88 o                         
   2   1   4       1405.29       1353.19        27.86 o                         
   3   1   4         29.33         17.75         4.81 o                         
   4   1   4        156.42        136.83        15.36 o                         
   5   1   4        107.48        114.42        14.23 o                         
   6   1   4         85.60         94.24        12.02 o                         
   7   1   4         83.38         88.78        10.44 o                         
   8   1   4        114.19        134.30        13.42 o                         
   9   1   4         30.31         38.30         9.64 o                         
  10   1   4          0.03          1.21         4.99 o                         
  11   1   4         19.06         23.92         6.94 o                         
  12   1   4         35.95         38.58        13.51 o                         
  13   1   4          3.28          1.82         6.13 o                         
  14   1   4         50.14         52.65        22.66 o                         
  15   1   4         10.22         -9.20        14.09 o                         
 -16   2   4          1.74         11.69        11.85 o                         
 -15   2   4          2.02         18.92        14.71 o                         
 -14   2   4          4.13         10.03        16.74 o                         
 -13   2   4         13.87         44.52        12.69 o                         
 -12   2   4        117.55        155.54        21.42 o                         
 -11   2   4          6.39         11.96         6.87 o                         
 -10   2   4         59.02         96.80        16.25 o                         
  -9   2   4         39.06         47.14        10.93 o                         
  -8   2   4         34.63         31.02         9.25 o                         
  -7   2   4          6.99          7.63         7.15 o                         
  -6   2   4         37.55         26.68         6.61 o                         
  -5   2   4         98.16         97.75        13.46 o                         
  -4   2   4        211.38        235.80        20.19 o                         
  -3   2   4         60.26         71.23         5.60 o                         
  -2   2   4        137.26        146.37         7.78 o                         
  -1   2   4       1131.52       1107.82        17.34 o                         
   0   2   4        638.58        651.89        12.83 o                         
   1   2   4        122.11        111.16         5.88 o                         
   2   2   4          0.77         -1.90         2.41 o                         
   3   2   4        145.42        172.82        10.81 o                         
   4   2   4        548.19        536.68        19.77 o                         
   5   2   4         44.25         55.34         7.01 o                         
   6   2   4        231.89        259.83        16.76 o                         
   7   2   4         31.65         27.57         9.72 o                         
   8   2   4          0.08         -2.85         3.79 o                         
   9   2   4         66.77         66.66        10.91 o                         
  10   2   4          4.69          6.91        10.92 o                         
  11   2   4         41.13         55.67        21.21 o                         
  12   2   4         18.65         -2.60         7.74 o                         
  13   2   4          3.57         12.94        14.24 o                         
  14   2   4          1.54         17.26        15.07 o                         
 -15   3   4          0.48         31.97        18.76 o                         
 -14   3   4          4.62          5.15         9.30 o                         
 -13   3   4         20.25          4.83         9.82 o                         
 -12   3   4         10.47         21.52        17.72 o                         
 -11   3   4         22.71         33.73        17.05 o                         
 -10   3   4         29.32         34.10        19.23 o                         
  -9   3   4         99.75         87.42        24.43 o                         
  -8   3   4          3.76         -9.20        12.79 o                         
  -7   3   4          7.14          2.37         6.47 o                         
  -6   3   4        132.60        126.98        23.91 o                         
  -5   3   4         14.98         28.48        12.01 o                         
  -4   3   4        669.95        701.43        49.64 o                         
  -3   3   4          1.53          5.20         7.12 o                         
  -2   3   4        309.65        341.80        18.78 o                         
  -1   3   4        162.04        166.65         8.30 o                         
   0   3   4         62.16         74.38         5.35 o                         
   1   3   4         68.50         72.05         4.95 o                         
   2   3   4        494.23        516.67        16.95 o                         
   3   3   4          2.59          6.86         4.94 o                         
   4   3   4        107.46        130.10        20.12 o                         
   5   3   4          0.12         -2.55         4.94 o                         
   6   3   4         77.18         73.83        12.25 o                         
   7   3   4         29.47         27.86         8.01 o                         
   8   3   4        169.67        143.05        19.34 o                         
   9   3   4          2.17          2.11         5.18 o                         
  10   3   4          7.53          2.75         7.48 o                         
  11   3   4          4.87         20.58        14.29 o                         
  12   3   4          0.28         30.35        18.56 o                         
  13   3   4          1.70        -14.35        16.01 o                         
 -13   4   4          9.69         28.64        18.19 o                         
 -12   4   4          0.51         14.45        12.11 o                         
 -11   4   4         10.68         30.67        19.49 o                         
 -10   4   4          0.14         -0.88        10.08 o                         
  -9   4   4         19.94          0.78         5.93 o                         
  -8   4   4         15.93          8.78         8.26 o                         
  -7   4   4         74.77         90.23        24.90 o                         
  -6   4   4         35.56         43.30        15.02 o                         
  -5   4   4         27.11         15.07         8.84 o                         
  -4   4   4         17.01         15.28         8.26 o                         
  -3   4   4          0.93         -3.07         3.12 o                         
  -2   4   4         44.09         51.35         8.42 o                         
  -1   4   4          7.67          9.14         3.67 o                         
   0   4   4        121.32        123.60        10.03 o                         
   1   4   4         25.40         29.36         4.59 o                         
   2   4   4        107.57         95.22        13.20 o                         
   3   4   4         13.34         12.94         6.96 o                         
   4   4   4        126.78        146.11        21.73 o                         
   5   4   4         34.86         40.93         9.18 o                         
   6   4   4         42.32         21.94         7.09 o                         
   7   4   4         15.30         10.87         5.71 o                         
   8   4   4         29.38         36.96        16.74 o                         
   9   4   4         24.19         27.34        16.94 o                         
  10   4   4          2.81         16.53        17.36 o                         
  11   4   4          5.61         26.77        13.36 o                         
 -11   5   4          3.32         27.39        17.20 o                         
 -10   5   4         23.30         40.85        18.82 o                         
  -9   5   4          0.19          8.52        10.24 o                         
  -8   5   4         17.51         32.69        16.89 o                         
  -7   5   4          7.76         -6.50        12.27 o                         
  -6   5   4          1.08          9.56        11.54 o                         
  -5   5   4          1.11         -0.45         5.80 o                         
  -4   5   4          0.14          5.23         4.09 o                         
  -3   5   4         12.87          2.26         5.38 o                         
  -2   5   4         25.86         23.47         6.49 o                         
  -1   5   4          1.98          1.32         3.83 o                         
   0   5   4         51.29         54.64         9.48 o                         
   1   5   4         16.39         14.05         5.96 o                         
   2   5   4        124.43        104.24        17.75 o                         
   3   5   4         12.94         14.32         7.44 o                         
   4   5   4          0.32          3.43         4.44 o                         
   5   5   4          3.51         19.23        12.27 o                         
   6   5   4          0.38         -0.05         5.87 o                         
   7   5   4          4.68         11.69        10.71 o                         
   8   5   4          1.46         -4.00         6.76 o                         
   9   5   4         15.14         17.46        16.74 o                         
  -9   6   4          0.46        -12.37        12.37 o                         
  -8   6   4         14.85         14.92        12.16 o                         
  -7   6   4          0.66          4.68        11.46 o                         
  -6   6   4         10.26         21.08         9.73 o                         
  -5   6   4          0.02         -1.03        13.33 o                         
  -4   6   4          0.03          5.67         7.64 o                         
  -3   6   4          1.71         -0.31         7.69 o                         
  -2   6   4         14.00         28.54        15.65 o                         
  -1   6   4          3.82         13.46         9.21 o                         
   0   6   4          2.58          6.27         5.42 o                         
   1   6   4          2.44          9.75         7.92 o                         
   2   6   4          8.49         10.77         7.18 o                         
   3   6   4          7.20          2.76         4.99 o                         
   4   6   4          0.01          5.34         7.88 o                         
   5   6   4         32.25         48.17        14.92 o                         
   6   6   4          1.13          2.90        10.89 o                         
   7   6   4          0.51         27.24        16.32 o                         
  -2   7   4          2.50          3.22        10.45 o                         
  -1   7   4          0.35         10.24        14.24 o                         
 -17   0   5         14.64         30.93        19.54 o                         
 -15   0   5         21.16         29.83        14.45 o                         
 -13   0   5         24.52          9.15        12.32 o                         
 -11   0   5         97.04         58.42        18.71 o                         
  -9   0   5        457.71        468.57        44.91 o                         
  -7   0   5        219.39        230.98        29.47 o                         
  -5   0   5          1.97          0.73         5.15 o                         
  -3   0   5        139.61        164.48        13.89 o                         
  -1   0   5          1.76         -1.17         2.11 o                         
   1   0   5        149.27        128.07        17.93 o                         
   3   0   5         12.84         16.42         6.81 o                         
   5   0   5       1117.26       1118.38        67.05 o                         
   7   0   5          9.90          5.20         5.41 o                         
   9   0   5          4.63         -4.68         6.08 o                         
  11   0   5        246.17        249.75        38.31 o                         
  13   0   5          4.70        -19.39        19.39 o                         
 -17   1   5          5.70         -9.25        13.10 o                         
 -16   1   5          7.39          0.40         7.27 o                         
 -15   1   5         12.92          9.44        22.38 o                         
 -14   1   5          0.26         -1.13         7.35 o                         
 -13   1   5         45.54         71.27        15.43 o                         
 -12   1   5         56.86         58.32        13.04 o                         
 -11   1   5         17.53         22.26         8.73 o                         
 -10   1   5        183.21        223.83        23.43 o                         
  -9   1   5          1.91          0.24         4.17 o                         
  -8   1   5         34.70         39.07        14.01 o                         
  -7   1   5          8.21         11.15         5.32 o                         
  -6   1   5        845.17        829.78        36.48 o                         
  -5   1   5         31.66         47.48        19.44 o                         
  -4   1   5          5.05          9.63         5.09 o                         
  -3   1   5          7.10          8.21         4.04 o                         
  -2   1   5         42.37         41.98         3.95 o                         
  -1   1   5        104.81        101.38         4.75 o                         
   0   1   5        213.20        204.06         8.30 o                         
   1   1   5          0.26          1.16         1.23 o                         
   2   1   5        937.28        914.90        35.10 o                         
   3   1   5        717.10        755.40        34.20 o                         
   4   1   5         70.13         83.31        12.46 o                         
   5   1   5          8.59          8.67         4.44 o                         
   6   1   5         15.85          9.09         5.16 o                         
   7   1   5        134.03        131.58        17.67 o                         
   8   1   5         89.62         89.24        11.28 o                         
   9   1   5         61.91         68.54        12.75 o                         
  10   1   5         15.18         18.32        13.31 o                         
  11   1   5          3.51         -0.96         6.94 o                         
  12   1   5          8.94          4.31        11.54 o                         
  13   1   5          7.15         -3.27        10.97 o                         
  14   1   5          0.02         18.45        10.03 o                         
  15   1   5         12.14          1.72         9.88 o                         
 -16   2   5         12.86          6.45        10.55 o                         
 -15   2   5         13.89         14.55        12.32 o                         
 -14   2   5         12.43         17.52        12.99 o                         
 -13   2   5         93.01        118.21        19.98 o                         
 -12   2   5         22.96         25.67        10.16 o                         
 -11   2   5          5.70          8.44        12.81 o                         
 -10   2   5         23.05         28.21        12.99 o                         
  -9   2   5        164.77        177.95        29.13 o                         
  -8   2   5        274.55        285.88        23.91 o                         
  -7   2   5         19.09         32.57        31.89 o                         
  -6   2   5          2.93         11.18         9.04 o                         
  -5   2   5          1.73          1.46         5.93 o                         
  -4   2   5         21.25         22.19         4.53 o                         
  -3   2   5         49.22         50.44         6.41 o                         
  -2   2   5        218.13        222.33        10.48 o                         
  -1   2   5        180.68        187.33         7.80 o                         
   0   2   5        873.97        941.89        16.51 o                         
   1   2   5          0.33          1.69         1.53 o                         
   2   2   5         62.56         56.86         6.50 o                         
   3   2   5         88.10        121.92        10.40 o                         
   4   2   5        118.35        128.06        11.11 o                         
   5   2   5        284.86        287.28        33.06 o                         
   6   2   5          3.34          3.46         2.47 o                         
   7   2   5          2.20          6.55         6.63 o                         
   8   2   5         67.33         74.11        13.85 o                         
   9   2   5          6.68          2.10         6.41 o                         
  10   2   5         10.50          9.10         9.04 o                         
  11   2   5         36.01         25.73        12.99 o                         
  12   2   5          0.60         37.11        20.58 o                         
  13   2   5          0.52         -8.11         8.68 o                         
  14   2   5          1.15        -11.90        15.59 o                         
 -15   3   5         20.28         15.44        12.99 o                         
 -14   3   5         20.61         37.22        19.91 o                         
 -13   3   5         17.29         24.64        17.72 o                         
 -12   3   5         18.99         21.99        12.58 o                         
 -11   3   5         18.48          5.51         9.36 o                         
 -10   3   5          0.00         23.23        14.50 o                         
  -9   3   5        312.76        282.34        42.00 o                         
  -8   3   5          2.12         -1.72        10.55 o                         
  -7   3   5        122.88        126.86        11.30 o                         
  -6   3   5          7.96          4.09         3.72 o                         
  -5   3   5          0.98          2.39         7.33 o                         
  -4   3   5        129.31        144.96        23.65 o                         
  -3   3   5         30.18         27.08        10.03 o                         
  -2   3   5         82.05         72.51         8.59 o                         
  -1   3   5         54.96         59.46         5.32 o                         
   0   3   5         26.68         30.90         3.78 o                         
   1   3   5        140.06        138.54         8.38 o                         
   2   3   5        163.50        165.73        12.97 o                         
   3   3   5        113.50        115.19         7.46 o                         
   4   3   5         14.15         16.32         8.16 o                         
   5   3   5        134.51        133.74        22.87 o                         
   6   3   5          9.56         10.40         5.04 o                         
   7   3   5         38.72         26.93        14.45 o                         
   8   3   5          3.86          2.11         4.89 o                         
   9   3   5         17.66         19.03         7.11 o                         
  10   3   5          0.86         -4.16         8.42 o                         
  11   3   5          0.04        -13.25        13.25 o                         
  12   3   5          2.10         28.33        19.70 o                         
 -13   4   5          9.19          2.86         8.52 o                         
 -12   4   5          0.37         12.11        12.06 o                         
 -11   4   5         36.70         61.02        23.29 o                         
 -10   4   5         29.27         23.96        14.76 o                         
  -9   4   5          6.51         13.10        12.42 o                         
  -8   4   5          0.07          3.17         8.73 o                         
  -7   4   5         10.23          6.39        11.80 o                         
  -6   4   5        219.85        180.62        31.08 o                         
  -5   4   5         58.28         39.19        15.28 o                         
  -4   4   5        100.13        101.67        21.73 o                         
  -3   4   5         26.84         30.73         7.45 o                         
  -2   4   5         96.93         95.55        11.30 o                         
  -1   4   5         40.84         39.01         9.59 o                         
   0   4   5        171.94        182.10        12.60 o                         
   1   4   5          1.08          2.24         1.97 o                         
   2   4   5          5.03          9.14         5.41 o                         
   3   4   5         69.05         72.92        16.11 o                         
   4   4   5          9.10         10.92         6.24 o                         
   5   4   5         12.18          6.19         5.93 o                         
   6   4   5          0.18         -4.26         5.50 o                         
   7   4   5          5.14          6.73         6.04 o                         
   8   4   5          3.40         23.34        14.19 o                         
   9   4   5          2.78         21.78        15.18 o                         
  10   4   5          0.13          3.38        14.09 o                         
  11   4   5          0.57        -16.48        16.48 o                         
 -11   5   5          0.52         31.24        20.89 o                         
 -10   5   5          4.72          8.78         8.11 o                         
  -9   5   5          2.57         20.53        15.18 o                         
  -8   5   5          2.81          8.11         6.81 o                         
  -7   5   5         16.83         22.40        15.70 o                         
  -6   5   5          4.33          6.24        11.28 o                         
  -5   5   5         71.45         93.22        17.21 o                         
  -4   5   5          4.26          4.03         3.97 o                         
  -3   5   5        228.91        196.04        22.56 o                         
  -2   5   5          0.61         10.91         5.57 o                         
  -1   5   5         58.53         57.59        10.22 o                         
   0   5   5          6.05          2.14         3.32 o                         
   1   5   5         18.42          8.46         4.50 o                         
   2   5   5          0.65          1.25         8.58 o                         
   3   5   5         10.78         31.17        10.91 o                         
   4   5   5         10.90          4.83         5.63 o                         
   5   5   5         14.56          8.47         5.46 o                         
   6   5   5         24.90         18.35        12.58 o                         
   7   5   5         12.86         17.57        17.05 o                         
   8   5   5         10.35         29.16        16.74 o                         
   9   5   5         12.21         30.46        17.46 o                         
 -10   6   5         11.85         15.80        12.79 o                         
  -9   6   5          1.77         28.74        19.86 o                         
  -8   6   5          1.44         12.89        11.07 o                         
  -7   6   5          3.40          8.60        12.14 o                         
  -6   6   5         26.37         38.80        11.62 o                         
  -5   6   5          4.50          4.21         7.33 o                         
  -4   6   5         41.93         68.97        24.90 o                         
  -3   6   5          0.34         -3.01         7.07 o                         
  -2   6   5          3.34         -7.80         9.93 o                         
  -1   6   5          8.61         13.11         7.33 o                         
   0   6   5         36.78         26.88         7.54 o                         
   1   6   5          1.71         -6.26         7.78 o                         
   2   6   5          3.74          4.44        13.46 o                         
   3   6   5          0.47         -0.62         7.87 o                         
   4   6   5         18.77         17.39        10.88 o                         
   5   6   5          2.37         -2.14         5.65 o                         
   6   6   5         18.62          9.33         5.64 o                         
  -1   7   5          0.89         -2.55        11.69 o                         
   4   7   5          1.42          0.88         8.63 o                         
 -18   0   6          5.36        -16.06        16.06 o                         
 -16   0   6         74.54         80.82        25.52 o                         
 -14   0   6          3.55         22.35        17.46 o                         
 -12   0   6          1.27        -14.66        14.66 o                         
 -10   0   6          9.35          8.84         7.17 o                         
  -8   0   6          9.79         13.93        11.59 o                         
  -6   0   6        685.25        672.89        49.33 o                         
  -4   0   6          2.13         -2.75         6.39 o                         
  -2   0   6       3908.98       3859.28        96.42 o                         
   0   0   6         99.38         83.94        14.92 o                         
   2   0   6         48.24         64.35        14.19 o                         
   4   0   6          0.34          1.14         3.48 o                         
   6   0   6        541.42        598.46        53.64 o                         
   8   0   6        100.97        112.68        24.46 o                         
  10   0   6         77.76        108.22        24.74 o                         
  12   0   6          9.94          7.43        11.54 o                         
 -17   1   6          0.04        -13.05        13.25 o                         
 -16   1   6          8.54         11.84         8.73 o                         
 -15   1   6          6.86         29.81        21.10 o                         
 -14   1   6         53.39         51.90        13.52 o                         
 -13   1   6         65.63         60.00        14.86 o                         
 -12   1   6          0.04          3.92         5.57 o                         
 -11   1   6         13.75          9.01         9.38 o                         
 -10   1   6        161.58        185.26        22.53 o                         
  -9   1   6        118.26        135.27        18.59 o                         
  -8   1   6          5.02         25.09         9.17 o                         
  -7   1   6         60.88         56.66        11.41 o                         
  -6   1   6         28.27         39.79         9.73 o                         
  -5   1   6       1280.86       1203.51        43.98 o                         
  -4   1   6       1583.99       1758.77        51.36 o                         
  -3   1   6          0.02         -0.59         2.56 o                         
  -2   1   6         76.74         89.48         7.48 o                         
  -1   1   6         67.49         63.06         3.95 o                         
   0   1   6        250.70        248.75         8.97 o                         
   1   1   6        148.37        154.90         8.93 o                         
   2   1   6        385.79        400.36        25.26 o                         
   3   1   6         14.15         21.41         6.41 o                         
   4   1   6          4.74          8.15         4.76 o                         
   5   1   6         36.96         49.49        11.15 o                         
   6   1   6         63.00         71.46        13.55 o                         
   7   1   6         18.95         24.25         8.85 o                         
   8   1   6        200.83        235.06        19.26 o                         
   9   1   6         68.59         66.00        10.88 o                         
  10   1   6          1.45          3.18         5.01 o                         
  11   1   6          8.07         14.87        10.71 o                         
  12   1   6         16.62         21.83        11.54 o                         
  13   1   6          1.28          8.73        15.44 o                         
  14   1   6         32.10         47.19        21.83 o                         
 -16   2   6          2.22          4.73        12.94 o                         
 -15   2   6          0.69        -10.50        14.29 o                         
 -14   2   6          0.05          6.73        10.06 o                         
 -13   2   6         18.77         53.82        14.35 o                         
 -12   2   6         86.86         85.80        19.65 o                         
 -11   2   6         88.45         80.78        20.37 o                         
 -10   2   6         24.14         28.66         8.70 o                         
  -9   2   6         22.94         27.11        15.28 o                         
  -8   2   6         66.19         59.79        10.95 o                         
  -7   2   6        251.45        293.00        30.02 o                         
  -6   2   6         15.37         20.27        10.92 o                         
  -5   2   6        558.05        595.02        28.85 o                         
  -4   2   6         35.24         33.84         6.20 o                         
  -3   2   6        907.28        943.56        46.55 o                         
  -2   2   6        588.93        593.32        17.91 o                         
  -1   2   6        913.01        989.00        17.98 o                         
   0   2   6          2.38          1.70         1.68 o                         
   1   2   6         46.50         45.22         6.08 o                         
   2   2   6         70.16         75.43         8.37 o                         
   3   2   6          7.25          5.54         2.68 o                         
   4   2   6         73.84         78.77         8.62 o                         
   5   2   6         12.60         14.19         8.68 o                         
   6   2   6         35.77         28.43        13.15 o                         
   7   2   6          8.24          4.57         2.69 o                         
   8   2   6         23.97         22.81         5.41 o                         
   9   2   6         12.71         22.28         7.61 o                         
  10   2   6         10.82          7.33         7.02 o                         
  11   2   6          0.53         16.68        14.03 o                         
  12   2   6          6.03        -13.41        13.41 o                         
  13   2   6          0.28          8.47        12.79 o                         
 -14   3   6         21.93         39.35        19.70 o                         
 -13   3   6          0.16         -4.68        11.23 o                         
 -12   3   6         28.39         25.68        18.14 o                         
 -11   3   6         67.04         72.09        22.61 o                         
 -10   3   6         31.36         29.42        14.45 o                         
  -9   3   6         47.01         54.32        20.74 o                         
  -8   3   6          6.20          4.37         6.71 o                         
  -7   3   6         37.27         43.74         6.05 o                         
  -6   3   6        114.66        114.41        13.25 o                         
  -5   3   6          6.69          7.45         4.50 o                         
  -4   3   6        465.55        455.31        17.54 o                         
  -3   3   6         13.26          7.58         2.29 o                         
  -2   3   6          3.93          8.74         2.81 o                         
  -1   3   6         16.38         12.57         2.13 o                         
   0   3   6        494.37        529.00        15.55 o                         
   1   3   6          2.53          1.35         2.17 o                         
   2   3   6          0.99         -1.96         2.94 o                         
   3   3   6         40.00         38.53         8.86 o                         
   4   3   6         52.69         45.69        12.89 o                         
   5   3   6         82.42         90.65        19.28 o                         
   6   3   6          4.16         21.52        12.73 o                         
   7   3   6         18.44         17.50        10.94 o                         
   8   3   6         10.10          8.00        17.93 o                         
   9   3   6          4.59         -3.21         5.00 o                         
  10   3   6          1.11          5.88        16.58 o                         
  11   3   6          0.48         13.72        10.92 o                         
  12   3   6          4.95         18.35        13.93 o                         
 -13   4   6          1.52         37.63        17.93 o                         
 -12   4   6          9.58         47.97        23.08 o                         
 -11   4   6         45.35         50.57        22.04 o                         
 -10   4   6          5.00          7.48        12.01 o                         
  -9   4   6         52.31         70.27        23.23 o                         
  -8   4   6         56.78         61.44        21.31 o                         
  -7   4   6        121.29        128.75        27.76 o                         
  -6   4   6        146.48         97.82        21.78 o                         
  -5   4   6          0.74         16.74        10.92 o                         
  -4   4   6         39.26         44.46        10.44 o                         
  -3   4   6        106.16        100.94        14.33 o                         
  -2   4   6         87.65         87.21        11.28 o                         
  -1   4   6          3.50          8.11         3.48 o                         
   0   4   6        122.04        124.90        10.80 o                         
   1   4   6         19.13         20.38         4.65 o                         
   2   4   6        113.65        110.70        15.85 o                         
   3   4   6         34.79         34.04        12.68 o                         
   4   4   6        109.14        114.19        21.83 o                         
   5   4   6         33.36         30.09        11.90 o                         
   6   4   6         10.27          9.85         5.70 o                         
   7   4   6          7.52         21.54         8.64 o                         
   8   4   6          0.01          5.09         6.96 o                         
   9   4   6         21.88         16.53        15.70 o                         
  10   4   6         10.82          6.60         7.17 o                         
 -11   5   6          6.76         31.55        18.19 o                         
 -10   5   6          2.48         17.41        13.88 o                         
  -9   5   6          2.09         38.83        19.49 o                         
  -8   5   6         73.19         57.12        20.69 o                         
  -7   5   6          5.47         -7.17        14.24 o                         
  -6   5   6         15.76         28.54        15.05 o                         
  -5   5   6          0.62         -4.27         4.27 o                         
  -4   5   6         37.69         24.79         7.64 o                         
  -3   5   6         13.72         -1.90         6.57 o                         
  -2   5   6          1.86         -0.42         4.24 o                         
  -1   5   6         18.64         26.36         7.24 o                         
   0   5   6         62.15         64.01        11.25 o                         
   1   5   6         31.27         42.87        13.59 o                         
   2   5   6         17.75         23.49         8.75 o                         
   3   5   6          8.67         16.37        11.69 o                         
   4   5   6         40.75         52.80        13.76 o                         
   5   5   6         10.81         19.60        12.01 o                         
   6   5   6         12.56         -2.91        10.81 o                         
   7   5   6          6.07        -11.85        11.85 o                         
   8   5   6          0.47         27.08        16.01 o                         
  -9   6   6          5.86        -19.18        19.18 o                         
  -8   6   6          0.00          7.39         7.78 o                         
  -7   6   6          6.57         14.47         7.80 o                         
  -6   6   6         16.00         14.14         9.30 o                         
  -5   6   6         32.88          8.78         7.64 o                         
  -4   6   6         34.37         49.79        20.79 o                         
  -3   6   6         13.84         37.58        16.06 o                         
  -2   6   6          6.44         14.03        11.75 o                         
  -1   6   6          3.16          8.55         8.72 o                         
   0   6   6         11.09         25.94        13.67 o                         
   1   6   6         42.86         44.06        13.38 o                         
   2   6   6          9.73         18.37         9.45 o                         
   3   6   6         32.81         41.10        14.19 o                         
   4   6   6          2.11         -5.45         5.45 o                         
   5   6   6          1.16         -7.11         7.11 o                         
   6   6   6          0.14         -8.67         8.67 o                         
 -17   0   7         30.50         15.07        15.39 o                         
 -15   0   7         13.00          7.54        11.85 o                         
 -13   0   7         25.49         11.59        12.37 o                         
 -11   0   7        150.22        141.12        28.54 o                         
  -9   0   7        171.13        221.58        33.84 o                         
  -7   0   7       1291.40       1313.87        74.17 o                         
  -5   0   7        869.25        923.47        56.65 o                         
  -3   0   7          9.90          5.19         6.32 o                         
  -1   0   7       2279.78       2491.98        84.93 o                         
   1   0   7        879.88        927.47        55.20 o                         
   3   0   7        561.57        558.49        46.78 o                         
   5   0   7        627.85        609.38        54.89 o                         
   7   0   7          0.01         -0.57         5.35 o                         
   9   0   7          0.11         -4.16         6.72 o                         
  11   0   7          7.14         22.61        12.89 o                         
 -17   1   7         21.82         68.82        27.91 o                         
 -16   1   7          0.60         31.84        13.68 o                         
 -15   1   7         16.50         14.47        13.38 o                         
 -14   1   7          2.03         18.78        11.31 o                         
 -13   1   7         74.67         88.46        31.73 o                         
 -12   1   7          0.36          4.77        13.88 o                         
 -11   1   7         30.53         49.70        13.59 o                         
 -10   1   7         56.35         77.66        16.06 o                         
  -9   1   7         50.58         48.66        12.20 o                         
  -8   1   7        202.64        199.68        21.32 o                         
  -7   1   7        593.55        590.14        55.10 o                         
  -6   1   7         65.63         70.92        12.18 o                         
  -5   1   7        190.59        210.34        20.82 o                         
  -4   1   7        174.28        175.85        16.11 o                         
  -3   1   7        774.43        823.57        24.04 o                         
  -2   1   7         66.65         74.14         5.87 o                         
  -1   1   7         10.16         10.71         2.93 o                         
   0   1   7          9.27         11.14         7.76 o                         
   1   1   7        128.22        123.81         9.39 o                         
   2   1   7       1321.33       1368.39        49.66 o                         
   3   1   7         17.45         21.11         8.10 o                         
   4   1   7          3.69          1.50         6.00 o                         
   5   1   7          2.05         10.92         6.53 o                         
   6   1   7        207.94        218.88        23.69 o                         
   7   1   7         56.25         54.90        13.66 o                         
   8   1   7         26.92         26.53         8.49 o                         
   9   1   7          8.68         10.98         4.82 o                         
  10   1   7         29.02         21.04         9.88 o                         
  11   1   7         49.12         51.87        20.69 o                         
  12   1   7          0.34         -2.29         6.50 o                         
  13   1   7         11.25         -4.94        10.97 o                         
  14   1   7          1.30         -8.37         9.88 o                         
 -16   2   7          3.33          3.17         9.41 o                         
 -15   2   7         12.22         11.49        13.10 o                         
 -14   2   7          6.14          0.77         7.80 o                         
 -13   2   7        129.28        139.18        28.02 o                         
 -12   2   7          7.56          8.32         7.40 o                         
 -11   2   7         28.33         16.90         8.59 o                         
 -10   2   7        329.86        328.79        47.14 o                         
  -9   2   7          0.02         -5.15         5.15 o                         
  -8   2   7          2.64         -2.16         5.25 o                         
  -7   2   7         11.60          2.81         5.98 o                         
  -6   2   7          1.51         13.46         9.56 o                         
  -5   2   7          9.50         11.36        15.41 o                         
  -4   2   7        149.22        156.34        14.22 o                         
  -3   2   7         19.93         23.77         6.30 o                         
  -2   2   7        125.49        139.04        10.56 o                         
  -1   2   7         15.49         14.33         2.62 o                         
   0   2   7        236.42        214.77        14.39 o                         
   1   2   7          0.14         -0.19         2.67 o                         
   2   2   7          0.04          3.65         2.52 o                         
   3   2   7         45.45         49.37         7.14 o                         
   4   2   7        350.20        354.66        20.15 o                         
   5   2   7          4.46         -0.31         4.24 o                         
   6   2   7        139.58        161.23        28.90 o                         
   7   2   7         14.47         11.60         3.09 o                         
   8   2   7         21.60         25.73        14.81 o                         
   9   2   7         29.12         41.44        12.54 o                         
  10   2   7         13.67         12.64         7.10 o                         
  11   2   7         16.03         29.06        14.87 o                         
  12   2   7          2.88         -9.04        13.62 o                         
  13   2   7         10.66         51.66        24.90 o                         
 -14   3   7          0.22        -15.44        15.44 o                         
 -13   3   7          1.84          9.77        14.87 o                         
 -12   3   7          1.19        -18.76        22.30 o                         
 -11   3   7          0.21          6.65         9.30 o                         
 -10   3   7         18.21         32.69        18.19 o                         
  -9   3   7         21.54         24.38        15.02 o                         
  -8   3   7         64.58         29.21        11.75 o                         
  -7   3   7        447.84        446.62        22.75 o                         
  -6   3   7          0.10          0.38         5.80 o                         
  -5   3   7         54.26         51.85         7.21 o                         
  -4   3   7         52.48         49.12         7.19 o                         
  -3   3   7          0.57          1.34         2.75 o                         
  -2   3   7        173.53        174.86         9.59 o                         
  -1   3   7          0.29          1.22         2.41 o                         
   0   3   7         25.46         29.93         5.00 o                         
   1   3   7        166.57        171.04        11.59 o                         
   2   3   7          1.24          4.31         3.48 o                         
   3   3   7        215.23        198.71        29.31 o                         
   4   3   7          1.26          3.27         7.59 o                         
   5   3   7         91.23        109.52        23.18 o                         
   6   3   7          9.22          7.17         7.43 o                         
   7   3   7         17.61         16.89        12.47 o                         
   8   3   7          1.42        -13.63        15.57 o                         
   9   3   7         15.73         19.38         8.26 o                         
  10   3   7         13.56         16.67         9.40 o                         
  11   3   7          0.48         -8.42        10.86 o                         
 -13   4   7          0.04          1.35        13.36 o                         
 -12   4   7          0.39        -18.97        18.97 o                         
 -11   4   7          3.58         -2.39        12.58 o                         
 -10   4   7         15.38         24.48        14.19 o                         
  -9   4   7         10.66         20.43        10.92 o                         
  -8   4   7          1.21         -5.77        11.23 o                         
  -7   4   7          0.68         19.65        12.01 o                         
  -6   4   7         17.19         18.87        12.32 o                         
  -5   4   7          0.75         -8.84         9.51 o                         
  -4   4   7        217.79        259.57        48.16 o                         
  -3   4   7          1.03          7.53         5.29 o                         
  -2   4   7          0.06          1.18         3.61 o                         
  -1   4   7         17.33         25.33         5.64 o                         
   0   4   7        167.51        168.87        15.71 o                         
   1   4   7         75.72         64.03        12.94 o                         
   2   4   7        174.55        166.09        20.01 o                         
   3   4   7          8.47         15.41         8.37 o                         
   4   4   7         13.91          3.01         5.61 o                         
   5   4   7          0.38         13.88        10.50 o                         
   6   4   7         46.24         50.00        16.79 o                         
   7   4   7         31.38         30.52        10.29 o                         
   8   4   7          0.02         -3.74        11.69 o                         
   9   4   7         10.57         12.37        11.38 o                         
 -11   5   7         10.27          8.42        11.28 o                         
 -10   5   7          2.92        -13.93        17.98 o                         
  -9   5   7          0.19          9.25        11.80 o                         
  -8   5   7         21.51         -3.33         6.60 o                         
  -7   5   7         44.97         52.86        20.84 o                         
  -6   5   7          1.91         -5.42         5.78 o                         
  -5   5   7         34.91         27.22         9.05 o                         
  -4   5   7          8.38         10.90        11.36 o                         
  -3   5   7        261.13        260.34        25.67 o                         
  -2   5   7         18.47         32.05         9.25 o                         
  -1   5   7        282.48        303.79        24.24 o                         
   0   5   7          5.41          3.20         5.38 o                         
   1   5   7          1.62          1.60         7.56 o                         
   2   5   7         18.65         12.59         7.40 o                         
   3   5   7          8.39        -10.24        10.24 o                         
   4   5   7          8.57          4.11         7.28 o                         
   5   5   7          0.04          2.41         5.67 o                         
   6   5   7          0.93         -1.92         8.37 o                         
   7   5   7         15.04         -2.24         6.03 o                         
  -9   6   7          0.05          2.55        14.87 o                         
  -8   6   7          0.25         13.66         9.53 o                         
  -7   6   7         14.17         -5.08        30.17 o                         
  -6   6   7          6.52          7.38         9.20 o                         
  -5   6   7         10.08         -1.77         7.69 o                         
  -4   6   7         77.94         82.75        26.56 o                         
  -3   6   7          0.00          1.14         6.45 o                         
  -2   6   7         22.32         25.83        16.42 o                         
  -1   6   7         39.69         59.68        15.39 o                         
   0   6   7         46.39         49.38        20.43 o                         
   1   6   7          0.10        -17.10        17.10 o                         
   2   6   7         20.61         12.63         7.43 o                         
   3   6   7          0.05         -6.33         6.33 o                         
   4   6   7          4.41          6.05        29.00 o                         
   5   6   7          1.43         -0.26        11.49 o                         
 -16   0   8          7.82         13.31        16.01 o                         
 -14   0   8        263.72        287.02        46.78 o                         
 -12   0   8        123.71        112.37        27.24 o                         
 -10   0   8         34.85         22.51        14.50 o                         
  -8   0   8        534.62        543.21        51.98 o                         
  -6   0   8        152.03        163.00        25.88 o                         
  -4   0   8       2454.87       2677.84        99.33 o                         
  -2   0   8         41.13         27.44        10.34 o                         
   0   0   8         94.19        113.62        20.32 o                         
   2   0   8        273.16        324.13        36.18 o                         
   4   0   8        374.15        402.98        44.08 o                         
   6   0   8         66.45         52.29        17.36 o                         
   8   0   8         10.43         -0.36         6.91 o                         
  10   0   8         68.58         75.57        23.13 o                         
  12   0   8         61.78         88.05        24.90 o                         
 -17   1   8          9.13         10.14        11.64 o                         
 -16   1   8        122.56        201.21        30.05 o                         
 -15   1   8         11.58         10.02         9.65 o                         
 -14   1   8          0.04          4.95         5.94 o                         
 -13   1   8         33.41         61.05        15.47 o                         
 -12   1   8         26.59         20.95         8.04 o                         
 -11   1   8          0.54          9.84         9.51 o                         
 -10   1   8        286.57        252.13        26.76 o                         
  -9   1   8          2.00         -4.61         4.61 o                         
  -8   1   8         67.39         77.01        14.90 o                         
  -7   1   8        159.90        176.83        21.93 o                         
  -6   1   8         59.71         61.29        15.07 o                         
  -5   1   8         34.26         58.27        15.70 o                         
  -4   1   8        114.04        120.34        10.08 o                         
  -3   1   8        245.80        239.57        13.22 o                         
  -2   1   8        167.66        187.30         9.24 o                         
  -1   1   8       1498.36       1584.13        51.94 o                         
   0   1   8          3.85          5.02         4.86 o                         
   1   1   8        542.35        550.20        20.14 o                         
   2   1   8          0.01         -4.40         5.38 o                         
   3   1   8        149.86        160.44        19.27 o                         
   4   1   8         54.58         68.38        12.85 o                         
   5   1   8         43.95         31.20         9.24 o                         
   6   1   8          0.36          0.50         5.11 o                         
   7   1   8          2.96         -0.85        12.11 o                         
   8   1   8         12.60         10.03        17.62 o                         
   9   1   8         66.84         57.64        10.57 o                         
  10   1   8          0.30          5.48        14.58 o                         
  11   1   8         14.02         13.20        11.23 o                         
  12   1   8          1.19          6.13         8.78 o                         
  13   1   8          0.27         18.45        14.66 o                         
 -15   2   8          0.82         14.45         9.62 o                         
 -14   2   8         27.28         20.46         9.59 o                         
 -13   2   8         21.09          5.70        13.67 o                         
 -12   2   8         20.19         15.05        23.16 o                         
 -11   2   8         12.15          7.75         5.26 o                         
 -10   2   8         20.44          8.68         6.24 o                         
  -9   2   8          1.00          1.99        11.69 o                         
  -8   2   8         42.03         33.21        15.96 o                         
  -7   2   8         33.75         42.47        16.16 o                         
  -6   2   8          3.25          3.27         4.83 o                         
  -5   2   8         15.19         15.54         6.03 o                         
  -4   2   8         56.20         78.57        13.31 o                         
  -3   2   8        246.93        256.03        14.81 o                         
  -2   2   8         67.98         70.09         7.20 o                         
  -1   2   8        375.35        399.81        17.25 o                         
   0   2   8        224.98        220.15        15.16 o                         
   1   2   8          2.04         12.05         6.76 o                         
   2   2   8        244.22        259.03        23.37 o                         
   3   2   8         51.50         50.89        10.90 o                         
   4   2   8         51.90         62.79        13.56 o                         
   5   2   8          2.44          2.91         9.12 o                         
   6   2   8        207.81        236.82        26.16 o                         
   7   2   8         25.27         28.38        13.83 o                         
   8   2   8        126.48        174.90        33.21 o                         
   9   2   8          9.41          5.69        15.88 o                         
  10   2   8          1.51         -1.19         9.77 o                         
  11   2   8          1.89          5.56         5.30 o                         
  12   2   8         16.56         50.99        22.04 o                         
 -14   3   8          0.61        -13.83        15.07 o                         
 -13   3   8         17.61         -7.85         7.85 o                         
 -12   3   8         18.75         29.78        18.04 o                         
 -11   3   8          0.98         -9.88        10.92 o                         
 -10   3   8        138.14         98.86        24.17 o                         
  -9   3   8         26.28         14.61        10.34 o                         
  -8   3   8         68.25         39.76        13.67 o                         
  -7   3   8         11.40         10.83         4.40 o                         
  -6   3   8          0.10         -3.87         3.87 o                         
  -5   3   8        134.82        124.75        12.54 o                         
  -4   3   8          0.79          1.57         2.43 o                         
  -3   3   8          0.20         -0.67         2.08 o                         
  -2   3   8         11.48          9.93         2.50 o                         
  -1   3   8         39.53         39.91         5.24 o                         
   0   3   8        266.57        284.03        18.84 o                         
   1   3   8          3.29          2.07         3.09 o                         
   2   3   8        335.05        349.32        27.91 o                         
   3   3   8         54.86         57.59        11.85 o                         
   4   3   8          9.91         13.31        10.92 o                         
   5   3   8        167.38        147.30        28.95 o                         
   6   3   8         26.86         15.13        12.06 o                         
   7   3   8          2.51         -3.69         7.95 o                         
   8   3   8         13.76         13.12         8.33 o                         
   9   3   8         24.18         30.66        11.81 o                         
  10   3   8          5.99          3.64         5.53 o                         
 -13   4   8          2.40        -15.39        15.39 o                         
 -12   4   8          0.95         14.45        10.19 o                         
 -11   4   8          5.48          2.60         8.16 o                         
 -10   4   8         83.57         95.95        27.76 o                         
  -9   4   8         14.46         16.22        10.45 o                         
  -8   4   8         22.29         17.72        10.24 o                         
  -7   4   8        159.60        154.22        31.45 o                         
  -6   4   8          0.34         16.27        13.98 o                         
  -5   4   8         35.42         20.09        14.92 o                         
  -4   4   8         41.34         35.57         9.66 o                         
  -3   4   8         59.50         66.07        12.07 o                         
  -2   4   8          0.09          1.63         3.65 o                         
  -1   4   8         54.01         59.04         8.21 o                         
   0   4   8        134.70        123.91        12.86 o                         
   1   4   8          0.31          1.60         8.29 o                         
   2   4   8         99.09        126.61        18.16 o                         
   3   4   8         72.82         94.79        29.96 o                         
   4   4   8         15.52         25.47        11.02 o                         
   5   4   8          5.49          9.56         8.11 o                         
   6   4   8          0.35          4.26         8.84 o                         
   7   4   8          0.31          6.76         4.23 o                         
   8   4   8          0.45         -7.88         9.59 o                         
   9   4   8          0.39        -11.23        14.66 o                         
 -11   5   8          0.41         -9.46        15.18 o                         
 -10   5   8          4.04        -14.09        16.42 o                         
  -9   5   8         16.42         17.88        16.27 o                         
  -8   5   8         10.23         26.72        16.63 o                         
  -7   5   8          0.03         -4.35         5.72 o                         
  -6   5   8          0.04          3.10         5.93 o                         
  -5   5   8         27.23         20.30         9.25 o                         
  -4   5   8        102.53         95.03        16.78 o                         
  -3   5   8         18.26         20.86        11.43 o                         
  -2   5   8         33.89         36.61         8.44 o                         
  -1   5   8          6.06         11.48         5.37 o                         
   0   5   8          6.40          5.44         4.76 o                         
   1   5   8         19.60         15.88         9.59 o                         
   2   5   8         15.26         23.56        14.06 o                         
   3   5   8          0.12         -8.68         8.68 o                         
   4   5   8          2.58          9.10         9.15 o                         
   5   5   8          7.28         21.26        15.18 o                         
   6   5   8         17.34         49.33        21.41 o                         
  -9   6   8          1.35        -11.98        29.65 o                         
  -8   6   8          8.69          2.05         4.16 o                         
  -7   6   8         30.00         65.91        23.18 o                         
  -6   6   8         17.52         38.83        16.48 o                         
  -5   6   8         16.60         31.13        18.56 o                         
  -4   6   8          0.04          4.14         5.55 o                         
  -3   6   8          1.75         10.86        11.64 o                         
  -2   6   8          6.01         11.69        10.76 o                         
  -1   6   8          0.87          4.31         9.67 o                         
   0   6   8          4.92          5.04         4.73 o                         
   1   6   8          1.71         13.83        13.77 o                         
   2   6   8          2.85          6.71         5.93 o                         
   3   6   8          3.90         21.21        18.40 o                         
   4   6   8          5.88         -7.50         7.50 o                         
   5   6   8          0.02         17.41        12.53 o                         
 -17   0   9          5.39        -14.92        17.62 o                         
 -15   0   9          9.25          8.00         7.33 o                         
 -13   0   9        430.36        488.58        60.55 o                         
 -11   0   9        354.57        450.43        54.73 o                         
  -9   0   9         21.01         70.12        21.99 o                         
  -7   0   9        553.18        556.83        51.82 o                         
  -5   0   9         12.74         -4.78        10.81 o                         
  -3   0   9          3.23         -1.61         5.35 o                         
  -1   0   9         90.08         99.48        19.75 o                         
   1   0   9        117.82        125.16        24.38 o                         
   3   0   9         25.65         45.43        16.94 o                         
   5   0   9         21.89         11.95        10.97 o                         
   7   0   9          0.12        -12.89        12.89 o                         
   9   0   9         62.09         72.00        15.80 o                         
  11   0   9         11.17         -8.94         8.94 o                         
 -17   1   9          3.80         44.80        23.70 o                         
 -16   1   9          0.58         22.84        10.37 o                         
 -15   1   9         24.91         25.94        13.47 o                         
 -14   1   9          6.69          7.09         8.07 o                         
 -13   1   9         25.72         39.09        13.05 o                         
 -12   1   9         30.18         36.33        12.96 o                         
 -11   1   9        225.46        238.36        28.35 o                         
 -10   1   9        243.10        236.29        27.03 o                         
  -9   1   9        149.97        193.32        23.51 o                         
  -8   1   9         65.53         78.28        15.36 o                         
  -7   1   9         13.37         11.80        12.45 o                         
  -6   1   9          9.14         12.96         5.65 o                         
  -5   1   9        577.05        569.65        23.82 o                         
  -4   1   9        206.06        197.44        13.10 o                         
  -3   1   9         33.10         31.72         4.12 o                         
  -2   1   9         85.70        134.17        15.72 o                         
  -1   1   9          8.26          5.21         4.78 o                         
   0   1   9         38.49         38.02         5.39 o                         
   1   1   9         98.32        110.14         8.99 o                         
   2   1   9          0.03         -0.51         2.56 o                         
   3   1   9          1.51         -0.71         4.65 o                         
   4   1   9         20.44         11.63         6.96 o                         
   5   1   9          1.65         -1.20         4.68 o                         
   6   1   9         57.74         51.85        13.49 o                         
   7   1   9         34.41         32.01        11.63 o                         
   8   1   9         57.35         54.42        13.91 o                         
   9   1   9         16.68         11.66         5.74 o                         
  10   1   9          0.10         -4.62         9.75 o                         
  11   1   9          8.23          2.49         4.94 o                         
  12   1   9         14.69         22.25        13.57 o                         
  13   1   9          1.08          2.08         6.65 o                         
 -15   2   9          1.68        -11.98        11.98 o                         
 -14   2   9          0.01          0.56         9.93 o                         
 -13   2   9         26.16         34.14        10.72 o                         
 -12   2   9         42.36         30.58        16.11 o                         
 -11   2   9          6.04         -1.08         5.87 o                         
 -10   2   9         31.43         13.82        15.57 o                         
  -9   2   9         58.74         65.49        21.62 o                         
  -8   2   9         45.62         27.76        15.54 o                         
  -7   2   9        401.13        365.61        27.11 o                         
  -6   2   9          4.96          8.58         4.43 o                         
  -5   2   9         83.11         92.02        13.19 o                         
  -4   2   9         30.51         39.67        14.14 o                         
  -3   2   9          8.50          7.16         3.70 o                         
  -2   2   9        417.35        447.43        19.59 o                         
  -1   2   9         15.27         14.20         6.22 o                         
   0   2   9        180.04        173.02        13.51 o                         
   1   2   9         84.66         97.57        10.68 o                         
   2   2   9          3.55          2.10         3.70 o                         
   3   2   9        161.64        140.17        19.13 o                         
   4   2   9         10.92          8.21         4.94 o                         
   5   2   9        116.95         98.41        17.22 o                         
   6   2   9         28.22         41.71        11.93 o                         
   7   2   9          0.01         11.07        13.77 o                         
   8   2   9          8.56         -0.42         8.52 o                         
   9   2   9         17.54          4.24         6.61 o                         
  10   2   9         25.94         26.99        11.83 o                         
  11   2   9          0.00          2.09         4.15 o                         
 -14   3   9          0.07         -1.82         6.76 o                         
 -13   3   9          2.16         -3.64        10.55 o                         
 -12   3   9          0.80         24.84        16.63 o                         
 -11   3   9         18.29         32.33        19.13 o                         
 -10   3   9         31.48         36.38        18.87 o                         
  -9   3   9         56.44         48.29        16.53 o                         
  -8   3   9         12.42         19.54        10.03 o                         
  -7   3   9        194.86        220.71        18.64 o                         
  -6   3   9          0.00         -1.83         4.00 o                         
  -5   3   9          3.15          2.52         3.51 o                         
  -4   3   9        184.54        183.79        14.00 o                         
  -3   3   9        166.52        158.73        11.76 o                         
  -2   3   9          4.78          4.41         5.18 o                         
  -1   3   9          3.61          5.13         3.62 o                         
   0   3   9          4.88          2.96         3.48 o                         
   1   3   9          9.82         10.06         5.34 o                         
   2   3   9          5.39         -2.26         3.45 o                         
   3   3   9        291.16        320.23        29.48 o                         
   4   3   9         26.88         17.98        11.80 o                         
   5   3   9          0.00          0.88         8.11 o                         
   6   3   9          7.72          7.85         7.74 o                         
   7   3   9         61.79         42.52        16.01 o                         
   8   3   9          0.00        -11.95        11.95 o                         
   9   3   9          3.43         -4.61         7.38 o                         
  10   3   9          0.71         15.56        15.96 o                         
  11   3   9          1.06        -16.53        16.53 o                         
 -13   4   9          1.87         -8.42        10.08 o                         
 -12   4   9          0.59         -9.04         9.04 o                         
 -11   4   9         19.49         11.49        11.75 o                         
 -10   4   9         25.94         55.41        23.39 o                         
  -9   4   9         54.10         49.33        19.49 o                         
  -8   4   9          0.77          6.08        10.50 o                         
  -7   4   9        143.15        106.03        25.42 o                         
  -6   4   9        151.59        224.07        36.49 o                         
  -5   4   9         83.18         84.78        16.19 o                         
  -4   4   9          0.27          2.16         5.95 o                         
  -3   4   9         33.34         36.26         7.66 o                         
  -2   4   9         15.73         13.98         4.74 o                         
  -1   4   9        175.17        165.89        15.80 o                         
   0   4   9         84.54        104.76        16.18 o                         
   1   4   9          4.17         12.37         6.87 o                         
   2   4   9          6.91          7.17         6.63 o                         
   3   4   9         22.60         24.41         9.18 o                         
   4   4   9          5.52         14.09        10.86 o                         
   5   4   9         32.48         15.18         8.58 o                         
   6   4   9         17.46          5.41         5.98 o                         
   7   4   9          6.39          6.08         7.59 o                         
   8   4   9          1.20          2.68        18.35 o                         
 -11   5   9         17.98         33.47        17.83 o                         
 -10   5   9         21.21         56.81        23.55 o                         
  -9   5   9          0.97         -9.82        12.01 o                         
  -8   5   9          0.20         22.92        14.55 o                         
  -7   5   9         20.62         28.99        11.22 o                         
  -6   5   9          1.80          4.00         8.06 o                         
  -5   5   9         76.43         80.55        15.59 o                         
  -4   5   9          0.42         -6.59         6.59 o                         
  -3   5   9         76.90         83.51        16.32 o                         
  -2   5   9          3.33          1.75         4.28 o                         
  -1   5   9         24.37         42.31        11.50 o                         
   0   5   9         16.20         13.32         7.09 o                         
   1   5   9          1.20         -0.76         2.86 o                         
   2   5   9          7.40          7.79         3.63 o                         
   3   5   9          6.28          8.25         7.34 o                         
   4   5   9          5.81         -0.21         5.61 o                         
   5   5   9          1.27         17.83        15.80 o                         
   6   5   9          1.26        -10.40        10.40 o                         
  -9   6   9          0.04          0.66        19.15 o                         
  -8   6   9          8.96        -14.09        14.09 o                         
  -7   6   9         14.35         20.12        16.68 o                         
  -6   6   9          1.80        -11.02        11.02 o                         
  -5   6   9          8.58         13.51        11.95 o                         
  -4   6   9          0.65         -0.61        30.22 o                         
  -3   6   9          0.21          0.21         9.30 o                         
  -2   6   9          0.14         10.76         9.51 o                         
  -1   6   9          2.41          1.92         6.91 o                         
   0   6   9         11.62         11.18         9.77 o                         
   1   6   9          1.09         -1.14         6.45 o                         
   2   6   9         14.64         22.14        16.22 o                         
   3   6   9          0.40        -12.58        12.58 o                         
   4   6   9          0.94         16.27        16.01 o                         
 -16   0  10         31.88         39.61        22.45 o                         
 -14   0  10          0.34         23.75        18.19 o                         
 -12   0  10          0.10         10.08        11.38 o                         
 -10   0  10         22.78         61.23        21.83 o                         
  -8   0  10          0.14         14.35        12.01 o                         
  -6   0  10        161.71        153.12        27.18 o                         
  -4   0  10         79.04         77.55         7.02 o                         
  -2   0  10        465.35        466.91        44.65 o                         
   0   0  10         73.46        101.41        21.99 o                         
   2   0  10        212.27        229.74        34.41 o                         
   4   0  10         68.21        100.58        25.26 o                         
   6   0  10         63.14         50.26        18.24 o                         
   8   0  10        107.19         85.29        26.35 o                         
  10   0  10          0.98          2.16        11.23 o                         
 -17   1  10          0.17        -14.14        14.14 o                         
 -16   1  10         10.46         14.98        10.60 o                         
 -15   1  10         12.83         25.26        11.85 o                         
 -14   1  10          4.30          7.80        10.94 o                         
 -13   1  10        107.53         90.52        20.01 o                         
 -12   1  10         17.35         26.12        12.14 o                         
 -11   1  10          0.29          5.23         6.51 o                         
 -10   1  10         50.34         58.12        14.70 o                         
  -9   1  10        367.89        379.78        51.43 o                         
  -8   1  10        141.13        167.21        21.65 o                         
  -7   1  10         19.25         19.68         6.71 o                         
  -6   1  10         64.69         53.69        19.15 o                         
  -5   1  10         20.03         15.75         4.07 o                         
  -4   1  10        332.19        351.62        15.92 o                         
  -3   1  10         53.49         49.32         9.88 o                         
  -2   1  10        119.26        162.89        29.55 o                         
  -1   1  10        174.41        181.78        20.68 o                         
   0   1  10          3.24          8.38         2.53 o                         
   1   1  10         68.98         86.81         7.84 o                         
   2   1  10         32.71         35.81         6.81 o                         
   3   1  10        148.51        152.50        24.30 o                         
   4   1  10         45.75         42.26        11.24 o                         
   5   1  10        128.32        117.41        19.80 o                         
   6   1  10         15.08          9.47         6.99 o                         
   7   1  10          5.57          2.94         6.24 o                         
   8   1  10         25.54         17.97         8.28 o                         
   9   1  10         48.36         78.80        26.20 o                         
  10   1  10          1.39          4.19         7.81 o                         
  11   1  10         21.42         26.09        14.50 o                         
  12   1  10          0.63          0.16         5.41 o                         
 -15   2  10          1.26        -11.02        11.02 o                         
 -14   2  10         10.57          2.14        14.37 o                         
 -13   2  10         25.96         43.07        13.15 o                         
 -12   2  10          5.21          4.80         7.74 o                         
 -11   2  10         10.57         -2.20         7.67 o                         
 -10   2  10        123.01        134.15        33.53 o                         
  -9   2  10          0.00         14.45        12.21 o                         
  -8   2  10        206.13        167.40        19.93 o                         
  -7   2  10        171.19        169.63        37.81 o                         
  -6   2  10        545.57        518.91        42.54 o                         
  -5   2  10        539.76        557.67        33.17 o                         
  -4   2  10         43.27         41.94         6.79 o                         
  -3   2  10        137.50        139.89        10.58 o                         
  -2   2  10        275.84        300.33        20.56 o                         
  -1   2  10        204.38        254.81        16.92 o                         
   0   2  10        129.37        119.88        11.78 o                         
   1   2  10         48.42         47.38         7.50 o                         
   2   2  10          7.82          0.33         4.55 o                         
   3   2  10         34.26         23.00        14.79 o                         
   4   2  10         13.24         16.84         7.24 o                         
   5   2  10         80.49         89.05        17.74 o                         
   6   2  10         72.05         94.44        18.12 o                         
   7   2  10          1.90         -3.84         8.91 o                         
   8   2  10         23.50         14.55        14.19 o                         
   9   2  10          0.86         10.86         6.65 o                         
  10   2  10          1.17         -4.18        18.01 o                         
 -14   3  10          7.15         -9.04        15.33 o                         
 -13   3  10         15.33         28.02        23.34 o                         
 -12   3  10          1.11          2.34        15.28 o                         
 -11   3  10          5.99         17.62        16.27 o                         
 -10   3  10         79.62        117.05        30.77 o                         
  -9   3  10          0.56        -12.01        12.01 o                         
  -8   3  10         17.59         29.99        17.72 o                         
  -7   3  10        106.74         94.44        25.42 o                         
  -6   3  10        230.37        210.05        23.39 o                         
  -5   3  10         16.57         11.73         3.98 o                         
  -4   3  10        624.79        623.00        26.99 o                         
  -3   3  10        160.23        173.92        13.05 o                         
  -2   3  10          8.31          0.64         2.58 o                         
  -1   3  10         15.34         20.34         5.79 o                         
   0   3  10        103.81         80.59        10.63 o                         
   1   3  10         10.69         11.93         4.97 o                         
   2   3  10        384.86        409.00        25.75 o                         
   3   3  10         21.02         24.52        11.38 o                         
   4   3  10          1.18          3.29         6.45 o                         
   5   3  10         12.46          8.84         7.90 o                         
   6   3  10         14.38          7.28         5.20 o                         
   7   3  10          1.56         -1.51         7.48 o                         
   8   3  10          0.31          7.02         8.47 o                         
   9   3  10          9.49        -11.41        11.41 o                         
  10   3  10          2.56         17.72        13.77 o                         
 -12   4  10          0.52         25.52        15.70 o                         
 -11   4  10          0.05         -7.80        13.88 o                         
 -10   4  10          8.03         21.41        15.02 o                         
  -9   4  10         47.32         54.89        21.21 o                         
  -8   4  10        125.73        117.88        29.83 o                         
  -7   4  10          8.76          8.47        11.18 o                         
  -6   4  10         93.11        125.46        18.90 o                         
  -5   4  10         47.49         40.51        16.84 o                         
  -4   4  10          0.85          0.92         4.92 o                         
  -3   4  10          8.42          6.44         3.26 o                         
  -2   4  10        174.69        137.83        15.01 o                         
  -1   4  10         14.73         11.28         6.08 o                         
   0   4  10         56.71         58.91        12.68 o                         
   1   4  10          5.49         -0.59         3.75 o                         
   2   4  10          0.10          4.01         3.81 o                         
   3   4  10          1.06          2.04         5.22 o                         
   4   4  10          2.54          7.45        10.27 o                         
   5   4  10         61.46         66.32        20.74 o                         
   6   4  10          0.94         -7.07         7.54 o                         
   7   4  10          0.07         27.44        16.42 o                         
   8   4  10          2.68        -12.16        12.16 o                         
 -11   5  10          2.96         17.93        22.87 o                         
 -10   5  10          5.60          0.42        10.08 o                         
  -9   5  10          9.11         18.92        11.02 o                         
  -8   5  10         20.94          5.56         4.86 o                         
  -7   5  10         13.34          3.77         7.20 o                         
  -6   5  10          0.78         14.72        19.23 o                         
  -5   5  10          0.12          4.14         5.68 o                         
  -4   5  10        142.72        143.86        21.45 o                         
  -3   5  10          6.60          9.99         6.12 o                         
  -2   5  10         18.28         10.16         6.08 o                         
  -1   5  10          0.01         -3.86        28.54 o                         
   0   5  10          1.95         -3.97         3.97 o                         
   1   5  10          1.22          0.38         3.92 o                         
   2   5  10          0.78         -1.21         3.52 o                         
   3   5  10          1.28          7.40        11.67 o                         
   4   5  10          4.35          5.98        10.40 o                         
   5   5  10          0.00          4.47        12.89 o                         
  -9   6  10          0.01         -4.78         8.11 o                         
  -8   6  10          2.01         -5.30         7.74 o                         
  -7   6  10          7.55          5.46         8.47 o                         
  -6   6  10          0.03        -11.38        11.38 o                         
  -5   6  10          2.03         -6.20         7.02 o                         
  -4   6  10          3.54         13.86        29.91 o                         
  -3   6  10          0.01          5.41         7.59 o                         
   0   6  10          7.63         19.49        14.97 o                         
   1   6  10         11.96          8.11         9.46 o                         
   2   6  10          0.27        -15.80        15.80 o                         
   3   6  10         15.64        -14.97        14.97 o                         
 -15   0  11         22.37         49.43        23.65 o                         
 -13   0  11         35.37         83.06        28.07 o                         
 -11   0  11        438.02        472.57        58.58 o                         
  -9   0  11         92.93         98.96        25.36 o                         
  -7   0  11         13.72         11.90        10.08 o                         
  -5   0  11          5.20          7.59         4.63 o                         
  -3   0  11         48.12         41.84        14.71 o                         
  -1   0  11        450.59        498.35        49.01 o                         
   1   0  11        189.08        221.94        35.34 o                         
   3   0  11         56.73         46.47        17.05 o                         
   5   0  11         24.28         41.32        17.10 o                         
   7   0  11          9.86          0.05        11.49 o                         
   9   0  11          0.00         15.65        14.55 o                         
 -17   1  11         20.14         68.77        28.85 o                         
 -16   1  11          1.32          4.26        15.65 o                         
 -15   1  11          4.16         -4.10         7.65 o                         
 -14   1  11         42.82         38.91        19.21 o                         
 -13   1  11         13.35         40.43        14.61 o                         
 -12   1  11         23.19         46.25        25.99 o                         
 -11   1  11         15.66         30.17        12.22 o                         
 -10   1  11          1.52         -5.75         5.75 o                         
  -9   1  11        177.05        161.85        22.74 o                         
  -8   1  11         65.94         26.49        23.21 o                         
  -7   1  11          7.80          2.03        21.34 o                         
  -6   1  11          1.13         -1.53         2.81 o                         
  -5   1  11         26.40         26.64         4.73 o                         
  -4   1  11        107.37        104.31         7.19 o                         
  -3   1  11         28.58         29.95         8.31 o                         
  -2   1  11         18.88         30.99        12.68 o                         
  -1   1  11         17.76         22.46         7.92 o                         
   0   1  11        193.02        212.12        23.50 o                         
   1   1  11        563.40        593.23        22.87 o                         
   2   1  11         14.03         13.35         4.37 o                         
   3   1  11          2.41         12.65        12.68 o                         
   4   1  11         13.40         37.91        19.34 o                         
   5   1  11         23.39         21.00        14.27 o                         
   6   1  11         29.06         29.79        16.87 o                         
   7   1  11         28.07         36.26        14.48 o                         
   8   1  11         63.76         52.26        16.06 o                         
   9   1  11          0.00         -7.14         7.14 o                         
  10   1  11          0.01         12.61         9.95 o                         
  11   1  11          2.52         -7.38        11.69 o                         
 -15   2  11         13.14         -5.20        11.59 o                         
 -14   2  11          1.54          6.56         5.64 o                         
 -13   2  11          1.66         -0.12         7.05 o                         
 -12   2  11         81.32         86.67        18.77 o                         
 -11   2  11          4.16         -1.92         7.64 o                         
 -10   2  11         11.18         11.07        13.57 o                         
  -9   2  11         45.58         34.01        15.31 o                         
  -8   2  11         64.02         55.31        12.41 o                         
  -7   2  11         93.74        108.20        16.76 o                         
  -6   2  11          3.86         13.40         7.16 o                         
  -5   2  11          8.39         20.32         7.51 o                         
  -4   2  11        121.08        138.06        10.91 o                         
  -3   2  11         34.98         33.99         5.62 o                         
  -2   2  11        575.43        517.71        35.45 o                         
  -1   2  11        304.44        323.20        28.32 o                         
   0   2  11        115.74        112.10        14.80 o                         
   1   2  11         34.14         33.63         8.29 o                         
   2   2  11          1.76          4.47         7.28 o                         
   3   2  11         52.48         38.41        11.65 o                         
   4   2  11         30.57         26.42        10.24 o                         
   5   2  11        168.96        209.62        27.33 o                         
   6   2  11         10.68         14.04         9.30 o                         
   7   2  11         11.24         31.55        11.49 o                         
   8   2  11          5.81         25.16        15.02 o                         
   9   2  11          0.40         -6.45        10.86 o                         
 -13   3  11          2.83        -16.22        17.26 o                         
 -12   3  11          0.79         -6.76        11.54 o                         
 -11   3  11         62.42         59.88        24.74 o                         
 -10   3  11          3.83         41.22        21.10 o                         
  -9   3  11         33.49         42.41        18.61 o                         
  -8   3  11         13.91         -1.04         7.07 o                         
  -7   3  11         76.37         94.23        25.42 o                         
  -6   3  11        114.74        112.79        15.55 o                         
  -5   3  11        242.95        234.10        17.40 o                         
  -4   3  11          0.73          0.95         2.85 o                         
  -3   3  11        593.30        646.42        25.65 o                         
  -2   3  11         13.87          7.53         6.83 o                         
  -1   3  11        190.29        212.66        17.52 o                         
   0   3  11         43.86         44.64         8.12 o                         
   1   3  11         64.75         46.07        12.37 o                         
   2   3  11          8.29          7.66         4.41 o                         
   3   3  11         14.21         10.62         4.32 o                         
   4   3  11          0.37         15.21        14.87 o                         
   5   3  11          0.68         -4.21         7.38 o                         
   6   3  11          3.52          4.26         8.11 o                         
   7   3  11          0.48         -3.07        13.51 o                         
   8   3  11         15.59         45.79        21.57 o                         
   9   3  11          0.55         -7.74         9.46 o                         
 -12   4  11          4.91         -5.25        11.07 o                         
 -11   4  11          2.42         35.29        18.76 o                         
 -10   4  11          8.86          8.73        10.14 o                         
  -9   4  11          8.79         19.18        13.57 o                         
  -8   4  11          6.74         11.59        11.43 o                         
  -7   4  11          7.90          0.33        23.13 o                         
  -6   4  11          0.01          2.60        13.28 o                         
  -5   4  11        113.71        103.85        17.18 o                         
  -4   4  11          2.14          1.85         4.20 o                         
  -3   4  11          1.16          0.32         2.75 o                         
  -2   4  11         18.77         21.19         7.52 o                         
  -1   4  11        192.58        192.43        26.43 o                         
   0   4  11         67.43         87.29        12.56 o                         
   1   4  11         12.25          2.58         4.57 o                         
   2   4  11         14.60          7.36        11.30 o                         
   3   4  11          3.17         15.23        10.19 o                         
   4   4  11          4.36         22.61        14.71 o                         
   5   4  11          4.58         31.71        17.10 o                         
   6   4  11          0.22         16.11        11.95 o                         
   7   4  11          1.58        -15.75        15.75 o                         
   8   4  11          1.23         13.93        11.95 o                         
 -10   5  11          9.50         24.27        13.72 o                         
  -9   5  11          4.32          6.33        10.32 o                         
  -8   5  11          6.67         13.47         8.26 o                         
  -7   5  11          0.15          1.62         9.62 o                         
  -6   5  11          0.90          9.51         5.81 o                         
  -5   5  11          2.29         -4.02         7.48 o                         
  -4   5  11          0.10          0.44         4.88 o                         
  -3   5  11          9.45         38.83        16.27 o                         
  -2   5  11          2.12          3.95         7.07 o                         
  -1   5  11          0.46          1.29         5.89 o                         
   0   5  11          1.23          3.30         6.67 o                         
   1   5  11         19.98         17.74         7.94 o                         
   2   5  11         19.77         13.46        12.11 o                         
   3   5  11         22.46         60.92        22.40 o                         
  -6   6  11          1.52          1.51         7.48 o                         
  -5   6  11          0.19         19.60         9.30 o                         
  -4   6  11          1.27        -13.20        13.20 o                         
 -14   0  12         86.99        110.40        33.27 o                         
 -12   0  12         37.03         42.72        19.28 o                         
 -10   0  12        170.23        137.17        33.01 o                         
  -8   0  12        151.81        132.90        29.21 o                         
  -6   0  12        620.91        576.94        55.67 o                         
  -4   0  12        262.88        280.05        37.74 o                         
  -2   0  12        165.55        197.20        31.45 o                         
   0   0  12         31.11         21.47         9.67 o                         
   2   0  12         17.24         38.88        16.53 o                         
   4   0  12        762.59        787.55        75.11 o                         
   6   0  12          9.35         48.08        22.14 o                         
   8   0  12          1.23          5.41         5.87 o                         
 -16   1  12          5.52         11.43         9.10 o                         
 -15   1  12          0.48          8.83        11.05 o                         
 -14   1  12          0.05          4.73        27.42 o                         
 -13   1  12         16.30         15.93         9.14 o                         
 -12   1  12         39.56         37.69        14.51 o                         
 -11   1  12         22.87          4.33        15.59 o                         
 -10   1  12         21.29         27.62        18.82 o                         
  -9   1  12        136.66        148.69        36.75 o                         
  -8   1  12        229.32        192.79        23.58 o                         
  -7   1  12        287.73        274.58        35.06 o                         
  -6   1  12         90.81         77.64        14.14 o                         
  -5   1  12          1.62          5.24         4.83 o                         
  -4   1  12         72.27         64.96        13.59 o                         
  -3   1  12        219.39        209.96        23.31 o                         
  -2   1  12          0.89          3.15         5.13 o                         
  -1   1  12         34.76         36.34        13.46 o                         
   0   1  12         38.28         39.12        11.25 o                         
   1   1  12        148.93        147.98        20.86 o                         
   2   1  12        304.93        294.72        30.81 o                         
   3   1  12         50.16         61.97        14.00 o                         
   4   1  12         70.69         74.46        24.61 o                         
   5   1  12         38.45         36.55        10.87 o                         
   6   1  12         45.58         39.65        13.12 o                         
   7   1  12          1.07         -1.70         7.19 o                         
   8   1  12         32.30         36.70        13.44 o                         
   9   1  12         20.73          4.63         7.43 o                         
  10   1  12          0.07        -10.03        14.40 o                         
 -16   2  12          0.04        -26.09        26.09 o                         
 -15   2  12          9.17          1.77        10.08 o                         
 -14   2  12          4.83          9.34         9.64 o                         
 -13   2  12         17.24         -2.60         9.15 o                         
 -12   2  12          3.77         10.08        14.50 o                         
 -11   2  12         15.58         13.98        17.36 o                         
 -10   2  12          6.47         10.09         7.96 o                         
  -9   2  12          4.46         14.98         8.56 o                         
  -8   2  12        186.58        147.88        22.58 o                         
  -7   2  12         35.14         37.51        10.82 o                         
  -6   2  12          0.05          6.51         6.50 o                         
  -5   2  12        298.75        290.77        16.47 o                         
  -4   2  12         49.08         39.56         8.42 o                         
  -3   2  12          5.30          4.42         8.60 o                         
  -2   2  12        136.55        130.37        24.09 o                         
  -1   2  12         12.06         21.40        10.27 o                         
   0   2  12          0.04          2.64         3.95 o                         
   1   2  12        300.23        290.53        51.38 o                         
   2   2  12        143.82        135.22        20.80 o                         
   3   2  12          0.78         -0.94         6.71 o                         
   4   2  12         29.13         29.23        11.00 o                         
   5   2  12          0.82          4.20        13.88 o                         
   6   2  12         12.12         25.99        19.08 o                         
   7   2  12          3.35          1.40         7.26 o                         
   8   2  12          3.91          8.58        10.55 o                         
 -13   3  12          1.71          7.95        11.75 o                         
 -12   3  12         17.95         33.21        20.79 o                         
 -11   3  12         21.42         22.30        15.02 o                         
 -10   3  12        103.16        168.87        38.00 o                         
  -9   3  12          1.56         30.35        20.69 o                         
  -8   3  12         30.99         13.46        13.15 o                         
  -7   3  12         16.01         28.07        14.87 o                         
  -6   3  12          2.00          0.31         3.87 o                         
  -5   3  12         24.68         29.07         7.20 o                         
  -4   3  12         34.59         33.46         6.99 o                         
  -3   3  12          1.53         -1.11         4.96 o                         
  -2   3  12         11.64          6.65         5.13 o                         
  -1   3  12         19.00         15.45         6.74 o                         
   0   3  12         19.87         18.66         8.11 o                         
   1   3  12          0.09          3.30         9.30 o                         
   2   3  12          7.50          5.82         8.63 o                         
   3   3  12         25.99         29.85        13.85 o                         
   4   3  12          6.72          0.52         5.48 o                         
   5   3  12          7.44          4.41         5.52 o                         
   6   3  12          0.36          8.06        12.37 o                         
   7   3  12          2.17        -17.57        17.57 o                         
   8   3  12          5.11         18.45        13.36 o                         
 -11   4  12          0.06        -15.96        15.96 o                         
 -10   4  12          8.11          7.38        11.12 o                         
  -9   4  12          4.11         16.22        14.81 o                         
  -8   4  12         31.77         39.35        20.01 o                         
  -7   4  12         54.25         54.00        20.27 o                         
  -6   4  12          0.00          6.34        12.11 o                         
  -5   4  12         14.32         24.44        13.59 o                         
  -4   4  12         17.27         10.58        11.88 o                         
  -3   4  12         31.37         39.92        11.28 o                         
  -2   4  12          0.83         14.03        12.27 o                         
  -1   4  12          0.68          5.30         5.77 o                         
   0   4  12         60.90         62.32        21.52 o                         
   1   4  12          7.86          5.15        13.49 o                         
   2   4  12         11.95         17.62        12.68 o                         
   3   4  12         11.64         -1.87         5.93 o                         
   4   4  12          0.46        -15.49        15.49 o                         
   5   4  12          0.65          9.98         9.82 o                         
   6   4  12          0.27        -13.51        13.51 o                         
   7   4  12          0.10         17.62        13.10 o                         
 -10   5  12          0.38         44.02        24.74 o                         
  -9   5  12          0.55        -12.99        12.99 o                         
  -8   5  12          0.05          9.88        14.03 o                         
  -7   5  12          0.04         26.51        18.92 o                         
  -6   5  12          7.71         22.97        14.14 o                         
  -5   5  12          2.82         -8.89        13.72 o                         
  -4   5  12          7.14          9.98        10.76 o                         
  -3   5  12          0.07         -2.86         9.20 o                         
  -2   5  12         19.81         23.65        14.03 o                         
  -1   5  12          1.53         -0.21        10.03 o                         
   0   5  12          8.15        -11.07        11.07 o                         
   1   5  12          3.00         -1.25         8.16 o                         
   2   5  12         21.51         46.52        19.34 o                         
   3   5  12         15.36         44.70        22.40 o                         
  -5   6  12          0.21         -6.34         8.32 o                         
  -4   6  12          1.32         14.29        18.76 o                         
 -15   0  13          1.58         16.22        16.89 o                         
 -13   0  13         29.04         66.37        25.68 o                         
 -11   0  13        103.65        112.74        31.03 o                         
  -9   0  13         44.87         20.27        13.41 o                         
  -7   0  13         85.62         93.45        25.36 o                         
  -5   0  13         19.46          5.51         4.31 o                         
  -3   0  13         72.98         65.49        20.53 o                         
  -1   0  13        303.31        327.71        44.34 o                         
   1   0  13        110.67        111.65        26.82 o                         
   3   0  13        119.13         96.57        26.82 o                         
   5   0  13         33.43         -2.29        10.71 o                         
   7   0  13        200.91        200.47        42.93 o                         
 -15   1  13          2.72         -9.56         9.56 o                         
 -14   1  13         24.38         53.26        15.60 o                         
 -13   1  13          1.13          5.77        19.91 o                         
 -12   1  13          8.99          2.05        12.50 o                         
 -11   1  13         65.92         37.73        12.47 o                         
 -10   1  13         94.56        107.49        18.77 o                         
  -9   1  13          0.87          2.88         6.72 o                         
  -8   1  13         44.64         39.19        10.88 o                         
  -7   1  13          1.55         -1.44         9.59 o                         
  -6   1  13          8.39          6.63         5.73 o                         
  -5   1  13        436.62        398.90        34.11 o                         
  -4   1  13        189.47        193.53        23.28 o                         
  -3   1  13         42.89         74.60        27.91 o                         
  -2   1  13         65.35         62.80        13.34 o                         
  -1   1  13         67.40         75.36        14.87 o                         
   0   1  13         41.25         37.12        11.29 o                         
   1   1  13         89.64         84.51        16.71 o                         
   2   1  13         87.64         93.54        17.95 o                         
   3   1  13         24.38         37.15        10.66 o                         
   4   1  13         30.41         23.82        10.33 o                         
   5   1  13         27.81         22.75         9.23 o                         
   6   1  13         41.53         68.16        25.94 o                         
   7   1  13         44.45         76.25        49.79 o                         
 -13   2  13          6.82         28.48        21.73 o                         
 -12   2  13          0.85         37.27        24.17 o                         
 -11   2  13         74.82         96.73        29.89 o                         
 -10   2  13          5.91         15.00         7.61 o                         
  -9   2  13         45.89         41.13        18.66 o                         
  -8   2  13          6.66          4.33         4.65 o                         
  -7   2  13        407.67        427.30        34.45 o                         
  -6   2  13          0.02          0.32         4.77 o                         
  -5   2  13         11.24          8.52         4.05 o                         
  -4   2  13         49.99         59.77        13.29 o                         
  -3   2  13        262.79        294.93        29.39 o                         
  -2   2  13         29.48         19.87         7.66 o                         
  -1   2  13         57.87         50.82        12.26 o                         
   0   2  13         22.39         22.97         8.99 o                         
   1   2  13          0.00          2.53         5.76 o                         
   2   2  13         26.57         20.10         6.62 o                         
   3   2  13          4.75         10.35         5.98 o                         
   4   2  13         17.35          5.76        11.28 o                         
   5   2  13         29.16         52.34        15.18 o                         
   6   2  13          0.07         10.09        18.58 o                         
   7   2  13          0.00          2.71         8.23 o                         
 -12   3  13         15.12         53.33        27.60 o                         
 -11   3  13          4.39         12.53        14.45 o                         
 -10   3  13         13.31         55.82        26.35 o                         
  -9   3  13         34.21         55.98        21.93 o                         
  -8   3  13          1.54         -6.45        12.06 o                         
  -7   3  13          1.14        -11.64        11.64 o                         
  -6   3  13         36.87         58.70        14.77 o                         
  -5   3  13         97.28        111.44        14.39 o                         
  -4   3  13         99.57         99.09        13.55 o                         
  -3   3  13          2.54         -6.52         7.46 o                         
  -2   3  13         60.32         48.97        15.10 o                         
  -1   3  13        152.39        172.30        22.80 o                         
   0   3  13          8.59         15.88         6.42 o                         
   1   3  13         19.05         31.38        10.98 o                         
   2   3  13          1.88          2.52         7.77 o                         
   3   3  13          9.95         15.86         9.31 o                         
   4   3  13          9.72          1.99         4.23 o                         
   5   3  13         12.40         16.39        17.67 o                         
   6   3  13          0.01         -7.22        11.38 o                         
 -11   4  13         16.16         31.65        22.09 o                         
 -10   4  13          9.44         32.28        19.34 o                         
  -9   4  13         14.78         36.59        21.21 o                         
  -8   4  13          3.12          3.95         7.07 o                         
  -7   4  13          1.13         -9.88        10.81 o                         
  -6   4  13          7.13          3.59         7.24 o                         
  -5   4  13         15.03          9.95         7.04 o                         
  -4   4  13         23.50         25.08         9.45 o                         
  -3   4  13          0.00         22.19        14.87 o                         
  -2   4  13          3.24         -8.21        11.07 o                         
  -1   4  13          0.34         -4.31         7.59 o                         
   0   4  13          0.56          1.87         7.43 o                         
   1   4  13          5.09          4.31         7.12 o                         
   2   4  13         25.30         38.62        20.37 o                         
   3   4  13          3.07          2.39         7.74 o                         
   4   4  13          3.86         -4.68         7.69 o                         
   5   4  13          2.57        -17.93        17.93 o                         
  -9   5  13          0.82         54.94        26.25 o                         
  -8   5  13          3.39         39.45        22.51 o                         
  -7   5  13          2.15         -1.61         5.51 o                         
  -6   5  13          1.34          3.07         6.45 o                         
  -5   5  13          0.08         -0.88         5.67 o                         
  -4   5  13         19.92         47.35        20.74 o                         
  -3   5  13          0.02         23.34        14.61 o                         
  -2   5  13         13.11         15.33        12.27 o                         
  -1   5  13         15.66         34.20        16.68 o                         
   0   5  13          0.57          1.40        10.50 o                         
   1   5  13          0.63         15.85        15.44 o                         
   2   5  13          1.25          9.10         9.36 o                         
   3   5  13          5.43          1.56         5.72 o                         
 -14   0  14         14.00         27.44        15.23 o                         
 -12   0  14         11.29         35.34        20.27 o                         
 -10   0  14         37.86         37.74        17.83 o                         
  -8   0  14        110.26        143.40        30.41 o                         
  -6   0  14          6.97         21.88        12.89 o                         
  -4   0  14        141.09        163.36        31.13 o                         
  -2   0  14        627.41        576.11        60.71 o                         
   0   0  14        126.48        100.16        26.82 o                         
   2   0  14          0.22         -4.37         9.36 o                         
   4   0  14          3.50          8.21         7.12 o                         
   6   0  14          0.95          0.83         8.78 o                         
 -14   1  14          0.74         -3.59        14.35 o                         
 -13   1  14          0.05         -6.69         7.75 o                         
 -12   1  14          8.93         -0.66         5.67 o                         
 -11   1  14          0.12        -12.53        12.53 o                         
 -10   1  14          0.30          3.89         6.72 o                         
  -9   1  14         14.06         -3.43        11.82 o                         
  -8   1  14          8.48          4.28         6.21 o                         
  -7   1  14        144.64        146.63        17.53 o                         
  -6   1  14         54.01         41.16        11.93 o                         
  -5   1  14         16.26         12.41         7.82 o                         
  -4   1  14         20.25         19.52         7.12 o                         
  -3   1  14        161.98        179.57        23.48 o                         
  -2   1  14         58.31         71.31        15.59 o                         
  -1   1  14         39.06         41.68        12.84 o                         
   0   1  14        187.12        207.03        26.88 o                         
   1   1  14         43.45         27.23        10.60 o                         
   2   1  14          7.29          2.34         7.23 o                         
   3   1  14         23.24         34.73        11.97 o                         
   4   1  14         12.81          0.71        16.45 o                         
   5   1  14         12.65          7.86        12.60 o                         
   6   1  14         11.03         26.40        11.94 o                         
 -13   2  14          1.20         44.44        22.30 o                         
 -12   2  14          1.39         39.35        19.80 o                         
 -11   2  14         27.79         19.49        17.20 o                         
 -10   2  14         33.85         32.59        16.84 o                         
  -9   2  14          0.26         12.37         8.34 o                         
  -8   2  14         35.69         35.30        11.36 o                         
  -7   2  14          6.35         -1.67         5.25 o                         
  -6   2  14         29.10         22.17         6.56 o                         
  -5   2  14         75.01         89.66        16.57 o                         
  -4   2  14         29.52         22.17         7.49 o                         
  -3   2  14         34.69         29.47        10.26 o                         
  -2   2  14         75.08         77.78        16.19 o                         
  -1   2  14          3.24          4.38         9.23 o                         
   0   2  14         29.15         55.03        12.65 o                         
   1   2  14          1.30          0.96        10.37 o                         
   2   2  14          0.09         -0.01        10.27 o                         
   3   2  14          0.29         -0.52        11.25 o                         
   4   2  14         19.63         31.66        11.15 o                         
   5   2  14         13.77         12.59         4.77 o                         
   6   2  14          3.88         -0.84         9.20 o                         
 -11   3  14         16.91         71.73        28.28 o                         
 -10   3  14          9.57         -3.38        11.49 o                         
  -9   3  14          2.14          7.33         8.47 o                         
  -8   3  14         14.07          0.00         8.06 o                         
  -7   3  14         18.54         31.32        11.76 o                         
  -6   3  14         36.66         56.37        17.49 o                         
  -5   3  14         14.68         15.72        21.91 o                         
  -4   3  14         54.57         46.51        11.13 o                         
  -3   3  14          5.53         13.45         8.11 o                         
  -2   3  14          8.12          4.14         7.64 o                         
  -1   3  14          1.34          1.14         4.35 o                         
   0   3  14         19.90         25.78        10.69 o                         
   1   3  14         49.11         58.36        26.48 o                         
   2   3  14          6.26         26.87         9.69 o                         
   3   3  14          4.92         12.87        13.54 o                         
   4   3  14          0.27         -9.36        10.73 o                         
   5   3  14          0.87         24.52        12.68 o                         
 -10   4  14          1.59         -3.53         8.84 o                         
  -9   4  14         32.29         45.48        21.67 o                         
  -8   4  14         12.44          4.31         7.12 o                         
  -7   4  14          0.00          2.53         8.76 o                         
  -6   4  14          0.45         -0.35        21.15 o                         
  -5   4  14         18.67         18.29        10.20 o                         
  -4   4  14          1.09        -14.61        14.61 o                         
  -3   4  14          1.14        -13.93        13.93 o                         
  -2   4  14          5.05        -11.59        11.59 o                         
  -1   4  14         72.06         88.05        29.11 o                         
   0   4  14          3.09          1.98         6.81 o                         
   1   4  14          0.65         10.14        10.97 o                         
   2   4  14         16.36         13.62        16.89 o                         
   3   4  14         14.84          3.07         8.37 o                         
  -5   5  14          1.71         -7.43         9.67 o                         
  -4   5  14          0.66         -2.24         6.45 o                         
  -3   5  14         12.30         10.86        10.66 o                         
  -2   5  14          0.03         -2.39         6.50 o                         
  -1   5  14          9.10         11.49         9.62 o                         
   0   5  14          3.67          9.82         6.60 o                         
   1   5  14          4.61         18.56        12.68 o                         
 -13   0  15          0.32        -17.41        17.41 o                         
 -11   0  15          4.32        -11.59        11.59 o                         
  -9   0  15         10.84         -2.03         8.00 o                         
  -7   0  15         62.20         67.99        21.78 o                         
  -5   0  15        361.23        274.18        43.30 o                         
  -3   0  15          0.01          2.39         9.25 o                         
  -1   0  15         71.86         74.38        22.40 o                         
   1   0  15         86.26        106.97        30.93 o                         
   3   0  15        117.25         86.18        23.96 o                         
   5   0  15          1.34        -18.66        18.66 o                         
 -13   1  15          0.15          6.55         6.99 o                         
 -12   1  15          1.46          4.00         8.00 o                         
 -11   1  15          0.17         -9.79         9.79 o                         
 -10   1  15         48.47         36.64        23.75 o                         
  -9   1  15          3.93         -4.88         8.47 o                         
  -8   1  15         62.22         66.56        16.04 o                         
  -7   1  15          2.85         -0.72         7.42 o                         
  -6   1  15         14.55          0.93         7.67 o                         
  -5   1  15         19.71         28.44        10.28 o                         
  -4   1  15          6.14          5.38         9.12 o                         
  -3   1  15         22.11         12.53        12.94 o                         
  -2   1  15         23.00         24.48        10.55 o                         
  -1   1  15         12.52         10.91         8.86 o                         
   0   1  15         14.93         24.65        10.49 o                         
   1   1  15         66.06         97.74        20.33 o                         
   2   1  15         23.30         25.28        10.90 o                         
   3   1  15         32.18         23.62        14.35 o                         
   4   1  15         21.40         24.78        11.87 o                         
   5   1  15          5.76         25.65        13.07 o                         
 -12   2  15          0.86          1.82        10.81 o                         
 -11   2  15          7.41         27.39        17.05 o                         
 -10   2  15          0.01         28.33        13.57 o                         
  -9   2  15         19.11         15.13         7.06 o                         
  -8   2  15          1.79          2.20         4.90 o                         
  -7   2  15          3.01         13.36         7.04 o                         
  -6   2  15          8.04         12.33         7.41 o                         
  -5   2  15         15.61         26.13        10.21 o                         
  -4   2  15          0.21          0.84         4.91 o                         
  -3   2  15         78.33         74.33        17.23 o                         
  -2   2  15         12.53         14.40         6.78 o                         
  -1   2  15          8.34          5.35         5.59 o                         
   0   2  15          2.48         -2.59         4.98 o                         
   1   2  15          7.22          9.70        13.85 o                         
   2   2  15         28.69         21.57         8.83 o                         
   3   2  15          6.11         -0.37         5.14 o                         
   4   2  15         29.20         14.59        19.21 o                         
   5   2  15          3.44        -12.21        12.21 o                         
 -11   3  15          3.83         12.79        12.01 o                         
 -10   3  15          0.85         -6.50        10.92 o                         
  -9   3  15          0.01          2.08         8.52 o                         
  -8   3  15          0.29         -9.73         9.73 o                         
  -7   3  15         19.28         17.02        15.15 o                         
  -6   3  15          6.71         -9.34         9.61 o                         
  -5   3  15          3.73          8.63         4.68 o                         
  -4   3  15         16.88         19.60        13.46 o                         
  -3   3  15          2.20          1.66         6.26 o                         
  -2   3  15          0.30         -1.76         6.57 o                         
  -1   3  15         26.80         30.16         9.90 o                         
   0   3  15          1.32         -4.28         8.16 o                         
   1   3  15          5.51          6.30        10.32 o                         
   2   3  15          0.00          2.02         8.94 o                         
   3   3  15         21.33         38.96        13.47 o                         
   4   3  15         12.54         -3.74        11.90 o                         
  -9   4  15          7.64         13.41        12.84 o                         
  -8   4  15          2.79         11.90        12.32 o                         
  -7   4  15          2.90          1.72         5.63 o                         
  -6   4  15          1.66          1.10        13.62 o                         
  -5   4  15          1.50          7.28        11.95 o                         
  -4   4  15         14.83         29.78        16.94 o                         
  -3   4  15         11.97         24.27        17.41 o                         
  -2   4  15          0.96         -5.30         8.78 o                         
  -1   4  15         18.16         40.80        22.82 o                         
   0   4  15          5.35         57.54        21.88 o                         
   1   4  15          2.15         18.14        14.97 o                         
 -12   0  16          9.28        -12.84        18.61 o                         
 -10   0  16         21.89         35.29        19.02 o                         
  -8   0  16          9.03          4.26         6.45 o                         
  -6   0  16          1.15          3.48        10.08 o                         
  -4   0  16          2.57          8.16        11.28 o                         
  -2   0  16          3.72          2.39         5.56 o                         
   0   0  16          7.39          4.42         7.22 o                         
   2   0  16         28.35         36.49        19.39 o                         
   4   0  16          1.57         17.20        16.94 o                         
 -13   1  16          5.13         -6.45         6.45 o                         
 -12   1  16          0.30          5.62         5.59 o                         
 -11   1  16          2.35         19.05        10.92 o                         
 -10   1  16          3.27         -6.76         6.76 o                         
  -9   1  16          6.02         -6.29         6.29 o                         
  -8   1  16          0.19         -8.95         8.95 o                         
  -7   1  16          0.23          3.01        20.09 o                         
  -6   1  16         27.46         19.27         9.38 o                         
  -5   1  16         21.35         15.42         5.83 o                         
  -4   1  16         15.84         20.75         9.21 o                         
  -3   1  16          0.02         -2.30         5.66 o                         
  -2   1  16         19.73         14.36         6.01 o                         
  -1   1  16         72.64         50.01        20.30 o                         
   0   1  16          5.25         16.02         8.52 o                         
   1   1  16          0.96         -7.15         9.82 o                         
   2   1  16          1.54         -3.14        10.92 o                         
   3   1  16         11.58         13.23         9.39 o                         
   4   1  16          0.13         -5.41        12.79 o                         
 -11   2  16          0.35         40.18        21.62 o                         
 -10   2  16          0.29         -4.00         9.30 o                         
  -9   2  16         13.95          0.29        25.96 o                         
  -8   2  16          5.29          8.34         5.76 o                         
  -7   2  16          0.05          7.14         6.28 o                         
  -6   2  16          1.06         -4.68         6.21 o                         
  -5   2  16          0.10          1.15         6.78 o                         
  -4   2  16         27.54         19.17         6.43 o                         
  -3   2  16          0.44         -3.47        10.37 o                         
  -2   2  16          0.37         -7.24         7.24 o                         
  -1   2  16          6.03          6.77         8.42 o                         
   0   2  16          0.33          2.98         7.08 o                         
   1   2  16         60.54         46.14        14.20 o                         
   2   2  16          2.26         -5.29         5.29 o                         
   3   2  16          8.62         62.16        26.56 o                         
   4   2  16         12.11         30.61        17.93 o                         
 -10   3  16          1.16          6.03        14.97 o                         
  -9   3  16          0.40         -8.06        18.24 o                         
  -8   3  16          6.91          9.88        13.77 o                         
  -7   3  16          1.02         -0.57         6.37 o                         
  -6   3  16          3.34         13.88        14.14 o                         
  -5   3  16          1.52          0.99         6.71 o                         
  -4   3  16          9.74          6.34        13.77 o                         
  -3   3  16          1.76          2.39         5.87 o                         
  -2   3  16          4.16          3.32        14.48 o                         
  -1   3  16          0.00          3.63         6.02 o                         
   0   3  16         32.77         43.02        13.45 o                         
   1   3  16          2.19          7.76         6.19 o                         
   2   3  16          0.44          0.10         6.29 o                         
   3   3  16          0.05        -20.43        20.43 o                         
  -8   4  16          0.21        -11.38        11.38 o                         
  -7   4  16          0.25        -13.88        13.88 o                         
 -13   0  17         20.82         42.10        20.53 o                         
 -11   0  17          0.05          9.62        10.19 o                         
  -9   0  17          9.53        -10.60        13.05 o                         
  -7   0  17          4.51         -5.67        14.40 o                         
  -5   0  17          9.36          2.81         9.36 o                         
  -3   0  17         39.21         52.18        20.58 o                         
  -1   0  17          6.09         -0.68         8.63 o                         
   1   0  17          8.18         18.92        15.90 o                         
 -12   1  17          0.60        -15.18        15.18 o                         
 -11   1  17          0.01         -6.00         6.00 o                         
 -10   1  17          0.02         -1.14         5.41 o                         
  -9   1  17          2.63         -2.99         8.37 o                         
  -8   1  17         10.02         12.82        14.55 o                         
  -7   1  17         10.96          0.36         6.61 o                         
  -6   1  17          0.67          0.95         6.23 o                         
  -5   1  17          0.02         -0.43         5.68 o                         
  -4   1  17          3.01         13.46        15.33 o                         
  -3   1  17          3.98          5.32         8.95 o                         
  -2   1  17          1.44          0.13        10.57 o                         
  -1   1  17          5.34         -0.25        11.41 o                         
   0   1  17          0.37          1.08        10.06 o                         
   1   1  17          8.50         10.38        10.01 o                         
   2   1  17          0.10         -9.25        10.60 o                         
  -9   2  17          0.54         -0.08         6.76 o                         
  -8   2  17          0.00          0.68         6.24 o                         
  -7   2  17          6.60         -8.69         8.69 o                         
  -6   2  17          1.74         12.00        22.82 o                         
  -5   2  17          0.02         10.43         8.67 o                         
  -4   2  17         11.66         10.41        28.04 o                         
  -3   2  17          0.00         -4.31         4.31 o                         
  -2   2  17          6.25         -5.52         8.23 o                         
  -1   2  17          2.25          1.29         5.04 o                         
   0   2  17          0.11          3.14         7.46 o                         
   1   2  17         11.44          3.48         8.94 o                         
   2   2  17          3.63          4.57        10.03 o                         
  -8   3  17          0.83         17.36        12.42 o                         
   0   3  17          0.07        -19.75        19.75 o                         
   1   3  17          4.79          1.30        13.88 o                         
   2   3  17          0.36          6.81         8.94 o                         
 -10   0  18          1.07         13.67         9.98 o                         
  -8   0  18          1.65          3.64         8.26 o                         
  -6   0  18          1.11         -9.98        10.08 o                         
  -4   0  18          0.12          1.09        11.23 o                         
  -2   0  18          0.05          8.78         9.56 o                         
   0   0  18          0.00          4.05        11.02 o                         
 -11   1  18          0.23         -3.33         7.69 o                         
 -10   1  18         19.13          3.74         7.33 o                         
  -9   1  18         17.70          2.71        18.43 o                         
  -8   1  18          0.21          0.76         4.55 o                         
  -7   1  18          0.58          2.02         9.69 o                         
  -6   1  18          0.02          3.47         6.06 o                         
  -5   1  18          3.25          5.16         6.65 o                         
  -4   1  18          1.13         -3.23         6.75 o                         
  -3   1  18         12.02         -8.58         8.58 o                         
  -2   1  18          2.39         22.16        12.65 o                         
  -1   1  18          6.31          2.41        11.41 o                         
   0   1  18          0.00         23.39        15.54 o                         
  -6   2  18          0.40          7.59        11.28 o                         
  -5   2  18          0.28         -4.47         7.22 o                         
  -4   2  18          0.10          4.52         7.80 o                         
  -3   2  18          7.70         10.76        11.28 o                         
  -2   2  18          4.91         -1.09         6.24 o                         
  -1   2  18          8.62          3.12         6.45 o                         
   0   2  18          0.69         -2.75         6.34 o                         
  -9   0  19          3.56         10.03         6.60 o                         
  -7   0  19         12.69         12.27        12.58 o                         
  -5   0  19          8.03         -3.43         5.41 o                         
  -3   0  19          1.78          4.52        12.42 o                         
 -10   1  19          0.07         14.03        13.51 o                         
  -9   1  19         15.61         10.92        10.55 o                         
  -8   1  19          0.33          1.40         7.95 o                         
  -7   1  19          0.95        -11.12        11.28 o                         
  -6   1  19          2.07          2.03        11.33 o                         
  -5   1  19          4.11         -7.64         7.64 o                         
  -4   1  19         17.33         43.45        21.57 o                         
  -3   1  19          7.33         -6.76         9.25 o                         
  -2   1  19          0.14          3.79         6.65 o                         
  -5   2  19          1.27        -15.90        15.90 o                         
  -4   2  19          0.05          1.46        10.97 o                         
  -3   2  19          0.09        -10.24        10.71 o                         
  -2   2  19          0.37         -0.68         9.56 o                         
                                                                                
